# Supplementary material for: Chromatin Structure Around Long Non-Coding RNA (lncRNA) Genes in Schistosoma mansoni Gonads
Source: Noncoding RNA. 2025 Mar 12;11(2):25. doi: 10.3390/ncrna11020025 (PMC11932260; doi:10.3390/ncrna11020025)
Supplement: Supplementary file 1 [file ncrna-11-00025-s001.zip]

Archive with 3 entries (3 files):
- Supp.File2.lncRNA_in_diff_regions_in_ovaries_(name_overlaps_.tabular
- Supp.File3.lncRNA_in_diff_regions_in_testes_(name_overlaps_.tabular
- Supplementary Figures S1 and S2.pdf
