# Supplementary material for: Chromatin Structure Around Long Non-Coding RNA (lncRNA) Genes in Schistosoma mansoni Gonads
Source: Noncoding RNA. 2025 Mar 12;11(2):25. doi: 10.3390/ncrna11020025 (PMC11932260; doi:10.3390/ncrna11020025)
Supplement: Supplementary file 1 [file ncrna-11-00025-s001.zip › Supp.File2.lncRNA_in_diff_regions_in_ovaries_(name_overlaps_.tabular]

SmLINC000094-IBu	1
SmLINC000198-IBu	2
SmLINC000215-IBu	4
SmLINC000230-IBu	2
SmLINC000628-IBu	5
SmLINC000711-IBu	1
SmLINC000805-IBu	1
SmLINC001206-IBu	2
SmLINC001732-IBu	1
SmLINC002017-IBu	1
SmLINC002025-IBu	1
SmLINC002029-IBu	1
SmLINC002093-IBu	2
SmLINC002097-IBu	1
SmLINC002600-IBu	1
SmLINC002635-IBu	5
SmLINC002639-IBu	2
SmLINC002895-IBu	1
SmLINC002913-IBu	2
SmLINC003097-IBu	1
SmLINC003099-IBu	1
SmLINC003120-IBu	1
SmLINC003147-IBu	1
SmLINC003290-IBu	3
SmLINC003295-IBu	2
SmLINC003570-IBu	1
SmLINC003777-IBu	1
SmLINC003799-IBu	1
SmLINC003800-IBu	1
SmLINC003802-IBu	1
SmLINC003803-IBu	1
SmLINC003840-IBu	4
SmLINC004012-IBu	1
SmLINC004121-IBu	1
SmLINC004344-IBu	3
SmLINC004664-IBu	2
SmLINC004917-IBu	1
SmLINC004931-IBu	2
SmLINC004932-IBu	2
SmLINC004941-IBu	1
SmLINC005204-IBu	1
SmLINC005205-IBu	1
SmLINC005462-IBu	1
SmLINC005463-IBu	1
SmLINC005836-IBu	1
SmLINC005909-IBu	2
SmLINC005918-IBu	1
SmLINC006131-IBu	5
SmLINC006137-IBu	5
SmLINC006141-IBu	2
SmLINC006435-IBu	2
SmLINC006520-IBu	7
SmLINC006522-IBu	7
SmLINC006827-IBu	1
SmLINC100000794	2
SmLINC100002121	1
SmLINC100002122	1
SmLINC100002123	1
SmLINC100005819	3
SmLINC100058691	1
SmLINC100059064	2
SmLINC100062120	2
SmLINC100095857	1
SmLINC100096-IBu	2
SmLINC100112-IBu	2
SmLINC100113-IBu	1
SmLINC100162489	3
SmLINC100200-IBu	4
SmLINC100201-IBu	3
SmLINC100203-IBu	4
SmLINC100205-IBu	1
SmLINC100216589	2
SmLINC100225-IBu	1
SmLINC100245-IBu	1
SmLINC100489-IBu	1
SmLINC100490-IBu	1
SmLINC100491-IBu	1
SmLINC100496-IBu	1
SmLINC100497-IBu	1
SmLINC100518-IBu	1
SmLINC100519-IBu	1
SmLINC100535-IBu	1
SmLINC100559-IBu	1
SmLINC100592-IBu	1
SmLINC100593-IBu	1
SmLINC100594-IBu	2
SmLINC100595-IBu	3
SmLINC100596-IBu	1
SmLINC100642-IBu	1
SmLINC100710-IBu	1
SmLINC100715-IBu	1
SmLINC100763-IBu	1
SmLINC100764-IBu	1
SmLINC100902-IBu	1
SmLINC100908-IBu	5
SmLINC100909-IBu	1
SmLINC100912-IBu	2
SmLINC100914-IBu	1
SmLINC100923-IBu	1
SmLINC100975-IBu	1
SmLINC101034-IBu	2
SmLINC101125-IBu	2
SmLINC101127-IBu	2
SmLINC101128-IBu	2
SmLINC101149-IBu	1
SmLINC101161-IBu	6
SmLINC101162-IBu	2
SmLINC101163-IBu	2
SmLINC101164-IBu	9
SmLINC101186-IBu	3
SmLINC101309-IBu	5
SmLINC101310-IBu	3
SmLINC101331-IBu	2
SmLINC101362-IBu	1
SmLINC101363-IBu	1
SmLINC101462-IBu	2
SmLINC101510-IBu	3
SmLINC101519-IBu	2
SmLINC101734-IBu	1
SmLINC101754-IBu	2
SmLINC101755-IBu	1
SmLINC101788-IBu	1
SmLINC101803-IBu	1
SmLINC101811-IBu	2
SmLINC101813-IBu	2
SmLINC101896-IBu	2
SmLINC101897-IBu	5
SmLINC101898-IBu	10
SmLINC101899-IBu	3
SmLINC101907-IBu	1
SmLINC101993-IBu	2
SmLINC101994-IBu	2
SmLINC101995-IBu	2
SmLINC101996-IBu	1
SmLINC102050-IBu	6
SmLINC102068-IBu	1
SmLINC102069-IBu	1
SmLINC102070-IBu	1
SmLINC102090-IBu	3
SmLINC102091-IBu	6
SmLINC102093-IBu	6
SmLINC102094-IBu	5
SmLINC102095-IBu	5
SmLINC102096-IBu	1
SmLINC102097-IBu	1
SmLINC102106-IBu	2
SmLINC102243-IBu	1
SmLINC102298-IBu	3
SmLINC102299-IBu	2
SmLINC102376-IBu	2
SmLINC102377-IBu	2
SmLINC102378-IBu	2
SmLINC102403-IBu	1
SmLINC102404-IBu	3
SmLINC102408-IBu	1
SmLINC102409-IBu	1
SmLINC102411-IBu	1
SmLINC102412-IBu	1
SmLINC102413-IBu	1
SmLINC102415-IBu	1
SmLINC102416-IBu	1
SmLINC102417-IBu	1
SmLINC102418-IBu	1
SmLINC102419-IBu	2
SmLINC102425-IBu	1
SmLINC102427-IBu	1
SmLINC102428-IBu	1
SmLINC102430-IBu	5
SmLINC102431-IBu	1
SmLINC102432-IBu	2
SmLINC102433-IBu	4
SmLINC102435-IBu	1
SmLINC102454-IBu	1
SmLINC102494-IBu	1
SmLINC102497-IBu	2
SmLINC102528-IBu	1
SmLINC102530-IBu	2
SmLINC102532-IBu	1
SmLINC102586-IBu	3
SmLINC102587-IBu	3
SmLINC102590-IBu	3
SmLINC102596-IBu	1
SmLINC102602-IBu	2
SmLINC102639-IBu	1
SmLINC102640-IBu	3
SmLINC102641-IBu	1
SmLINC102642-IBu	1
SmLINC102672-IBu	1
SmLINC102673-IBu	1
SmLINC102674-IBu	1
SmLINC102683-IBu	1
SmLINC102684-IBu	4
SmLINC102685-IBu	1
SmLINC102736-IBu	1
SmLINC102758-IBu	1
SmLINC102796-IBu	1
SmLINC102797-IBu	1
SmLINC102891-IBu	1
SmLINC102893-IBu	1
SmLINC102955-IBu	2
SmLINC102990-IBu	2
SmLINC103071-IBu	2
SmLINC103072-IBu	2
SmLINC103073-IBu	2
SmLINC103074-IBu	2
SmLINC103075-IBu	2
SmLINC103076-IBu	2
SmLINC103083-IBu	2
SmLINC103121-IBu	1
SmLINC103126-IBu	2
SmLINC103127-IBu	3
SmLINC103128-IBu	3
SmLINC103129-IBu	3
SmLINC103318-IBu	2
SmLINC103357-IBu	1
SmLINC103359-IBu	2
SmLINC103384-IBu	1
SmLINC103385-IBu	4
SmLINC103685-IBu	1
SmLINC103686-IBu	1
SmLINC103693-IBu	1
SmLINC103737-IBu	8
SmLINC103738-IBu	4
SmLINC103739-IBu	2
SmLINC103762-IBu	1
SmLINC103797-IBu	3
SmLINC103798-IBu	1
SmLINC103810-IBu	2
SmLINC103858-IBu	1
SmLINC103859-IBu	3
SmLINC103874-IBu	3
SmLINC103875-IBu	2
SmLINC103880-IBu	2
SmLINC103882-IBu	4
SmLINC103977-IBu	1
SmLINC104003-IBu	4
SmLINC104004-IBu	4
SmLINC104006-IBu	4
SmLINC104008-IBu	4
SmLINC104009-IBu	4
SmLINC104016-IBu	1
SmLINC104156-IBu	2
SmLINC104208-IBu	2
SmLINC104225-IBu	1
SmLINC104226-IBu	1
SmLINC104227-IBu	1
SmLINC104286-IBu	1
SmLINC104289-IBu	4
SmLINC104293-IBu	6
SmLINC104349-IBu	1
SmLINC104350-IBu	2
SmLINC104359-IBu	1
SmLINC104360-IBu	1
SmLINC104361-IBu	1
SmLINC104363-IBu	1
SmLINC104364-IBu	2
SmLINC104379-IBu	4
SmLINC104383-IBu	3
SmLINC104407-IBu	1
SmLINC104828-IBu	1
SmLINC104830-IBu	1
SmLINC104833-IBu	1
SmLINC104856-IBu	1
SmLINC104857-IBu	1
SmLINC104858-IBu	1
SmLINC104859-IBu	1
SmLINC104860-IBu	1
SmLINC104861-IBu	1
SmLINC104862-IBu	1
SmLINC104901-IBu	6
SmLINC104912-IBu	3
SmLINC104937-IBu	3
SmLINC104949-IBu	2
SmLINC104960-IBu	1
SmLINC104999-IBu	1
SmLINC105001-IBu	3
SmLINC105031-IBu	1
SmLINC105035-IBu	2
SmLINC105037-IBu	1
SmLINC105039-IBu	1
SmLINC105040-IBu	1
SmLINC105064-IBu	3
SmLINC105065-IBu	2
SmLINC105068-IBu	1
SmLINC105069-IBu	1
SmLINC105070-IBu	4
SmLINC105077-IBu	1
SmLINC105144-IBu	1
SmLINC105221-IBu	4
SmLINC105224-IBu	3
SmLINC105246-IBu	1
SmLINC105247-IBu	1
SmLINC105248-IBu	3
SmLINC105264-IBu	4
SmLINC105265-IBu	4
SmLINC105366-IBu	1
SmLINC105370-IBu	5
SmLINC105395-IBu	7
SmLINC105396-IBu	7
SmLINC105427-IBu	1
SmLINC105428-IBu	1
SmLINC105429-IBu	1
SmLINC105451-IBu	1
SmLINC105464-IBu	1
SmLINC105466-IBu	2
SmLINC105606-IBu	2
SmLINC105610-IBu	14
SmLINC105611-IBu	2
SmLINC105614-IBu	4
SmLINC105616-IBu	4
SmLINC105637-IBu	1
SmLINC105638-IBu	1
SmLINC105640-IBu	1
SmLINC105653-IBu	3
SmLINC105741-IBu	1
SmLINC105748-IBu	1
SmLINC105757-IBu	1
SmLINC105758-IBu	1
SmLINC105759-IBu	2
SmLINC105763-IBu	1
SmLINC105764-IBu	1
SmLINC105821-IBu	1
SmLINC105851-IBu	1
SmLINC105861-IBu	1
SmLINC105873-IBu	1
SmLINC106111-IBu	2
SmLINC106190-IBu	1
SmLINC106203-IBu	1
SmLINC106262-IBu	1
SmLINC106419-IBu	1
SmLINC106420-IBu	1
SmLINC106440-IBu	1
SmLINC106473-IBu	3
SmLINC106484-IBu	1
SmLINC106525-IBu	2
SmLINC106642-IBu	2
SmLINC106761-IBu	1
SmLINC106762-IBu	1
SmLINC106777-IBu	7
SmLINC106782-IBu	1
SmLINC106802-IBu	1
SmLINC106817-IBu	1
SmLINC106851-IBu	1
SmLINC106926-IBu	2
SmLINC106953-IBu	3
SmLINC107069-IBu	1
SmLINC107075-IBu	1
SmLINC107077-IBu	1
SmLINC107078-IBu	1
SmLINC107079-IBu	1
SmLINC107080-IBu	1
SmLINC107085-IBu	1
SmLINC107088-IBu	4
SmLINC107114-IBu	2
SmLINC107115-IBu	2
SmLINC107116-IBu	8
SmLINC107227-IBu	1
SmLINC107228-IBu	1
SmLINC107230-IBu	2
SmLINC107251-IBu	3
SmLINC107252-IBu	7
SmLINC107253-IBu	3
SmLINC107289-IBu	1
SmLINC107337-IBu	1
SmLINC107432-IBu	9
SmLINC107433-IBu	1
SmLINC107455-IBu	3
SmLINC107548-IBu	3
SmLINC107551-IBu	2
SmLINC107565-IBu	3
SmLINC107585-IBu	2
SmLINC107621-IBu	2
SmLINC107624-IBu	2
SmLINC107670-IBu	4
SmLINC107672-IBu	2
SmLINC107674-IBu	2
SmLINC107675-IBu	1
SmLINC107688-IBu	1
SmLINC107689-IBu	1
SmLINC107711-IBu	1
SmLINC107788-IBu	1
SmLINC107864-IBu	4
SmLINC107865-IBu	4
SmLINC107928-IBu	1
SmLINC107931-IBu	2
SmLINC107947-IBu	1
SmLINC107948-IBu	1
SmLINC107949-IBu	1
SmLINC107959-IBu	1
SmLINC107983-IBu	1
SmLINC107987-IBu	1
SmLINC108096-IBu	1
SmLINC108215-IBu	2
SmLINC108277-IBu	1
SmLINC108278-IBu	1
SmLINC108279-IBu	1
SmLINC108280-IBu	5
SmLINC108281-IBu	5
SmLINC108282-IBu	2
SmLINC108283-IBu	8
SmLINC108284-IBu	7
SmLINC108285-IBu	4
SmLINC108286-IBu	4
SmLINC108287-IBu	4
SmLINC108289-IBu	4
SmLINC108304-IBu	1
SmLINC108305-IBu	1
SmLINC108307-IBu	4
SmLINC108308-IBu	4
SmLINC108310-IBu	4
SmLINC108311-IBu	5
SmLINC108314-IBu	4
SmLINC108315-IBu	1
SmLINC108317-IBu	5
SmLINC108318-IBu	1
SmLINC108322-IBu	1
SmLINC108323-IBu	1
SmLINC108324-IBu	1
SmLINC108325-IBu	1
SmLINC108388-IBu	2
SmLINC108458-IBu	1
SmLINC108488-IBu	1
SmLINC108586-IBu	3
SmLINC108622-IBu	2
SmLINC108623-IBu	2
SmLINC108625-IBu	2
SmLINC108626-IBu	2
SmLINC108697-IBu	1
SmLINC108746-IBu	1
SmLINC108749-IBu	1
SmLINC108829-IBu	1
SmLINC108830-IBu	1
SmLINC108831-IBu	1
SmLINC108832-IBu	1
SmLINC108833-IBu	2
SmLINC108861-IBu	1
SmLINC108874-IBu	5
SmLINC108887-IBu	1
SmLINC108921-IBu	1
SmLINC109028-IBu	6
SmLINC109171-IBu	1
SmLINC109176-IBu	1
SmLINC109197-IBu	1
SmLINC109210-IBu	1
SmLINC109243-IBu	1
SmLINC109269-IBu	7
SmLINC109289-IBu	2
SmLINC109306-IBu	1
SmLINC109307-IBu	1
SmLINC109309-IBu	2
SmLINC109310-IBu	2
SmLINC109312-IBu	2
SmLINC109440-IBu	1
SmLINC109441-IBu	1
SmLINC109442-IBu	1
SmLINC109443-IBu	1
SmLINC109453-IBu	1
SmLINC109483-IBu	1
SmLINC109495-IBu	4
SmLINC109496-IBu	5
SmLINC109550-IBu	1
SmLINC109562-IBu	1
SmLINC109564-IBu	1
SmLINC109580-IBu	1
SmLINC109581-IBu	2
SmLINC109599-IBu	1
SmLINC109601-IBu	8
SmLINC109602-IBu	2
SmLINC109625-IBu	3
SmLINC109731-IBu	1
SmLINC109746-IBu	1
SmLINC109778-IBu	1
SmLINC109779-IBu	2
SmLINC109781-IBu	2
SmLINC109782-IBu	2
SmLINC109783-IBu	2
SmLINC109805-IBu	2
SmLINC109806-IBu	2
SmLINC109815-IBu	1
SmLINC109816-IBu	5
SmLINC109823-IBu	1
SmLINC109824-IBu	2
SmLINC109825-IBu	2
SmLINC109826-IBu	2
SmLINC109827-IBu	2
SmLINC109828-IBu	2
SmLINC109829-IBu	1
SmLINC109830-IBu	2
SmLINC109831-IBu	4
SmLINC109832-IBu	2
SmLINC109833-IBu	4
SmLINC109869-IBu	1
SmLINC109945-IBu	1
SmLINC109947-IBu	1
SmLINC109951-IBu	3
SmLINC109952-IBu	4
SmLINC109953-IBu	1
SmLINC109954-IBu	1
SmLINC109957-IBu	6
SmLINC109983-IBu	1
SmLINC109984-IBu	2
SmLINC109991-IBu	2
SmLINC110015-IBu	2
SmLINC110038-IBu	2
SmLINC110072-IBu	1
SmLINC110074-IBu	1
SmLINC110128-IBu	1
SmLINC110153-IBu	1
SmLINC110182-IBu	1
SmLINC110184-IBu	1
SmLINC110189-IBu	1
SmLINC110190-IBu	1
SmLINC110417-IBu	4
SmLINC110418-IBu	4
SmLINC110424-IBu	4
SmLINC110426-IBu	2
SmLINC110427-IBu	1
SmLINC110452-IBu	2
SmLINC110492-IBu	3
SmLINC110557-IBu	1
SmLINC110558-IBu	1
SmLINC110589-IBu	3
SmLINC110591-IBu	3
SmLINC110592-IBu	6
SmLINC110593-IBu	3
SmLINC110594-IBu	3
SmLINC110595-IBu	3
SmLINC110602-IBu	1
SmLINC110603-IBu	2
SmLINC110604-IBu	1
SmLINC110653-IBu	1
SmLINC110668-IBu	1
SmLINC110669-IBu	2
SmLINC110700-IBu	2
SmLINC110712-IBu	1
SmLINC110713-IBu	1
SmLINC110720-IBu	1
SmLINC110785-IBu	2
SmLINC110790-IBu	2
SmLINC110843-IBu	1
SmLINC110844-IBu	2
SmLINC110873-IBu	3
SmLINC110874-IBu	2
SmLINC110907-IBu	1
SmLINC110937-IBu	3
SmLINC110938-IBu	2
SmLINC110949-IBu	3
SmLINC110998-IBu	1
SmLINC111105-IBu	6
SmLINC111106-IBu	2
SmLINC111107-IBu	2
SmLINC111108-IBu	2
SmLINC111109-IBu	2
SmLINC111110-IBu	2
SmLINC111111-IBu	2
SmLINC111112-IBu	1
SmLINC111137-IBu	2
SmLINC111140-IBu	1
SmLINC111335-IBu	1
SmLINC111345-IBu	1
SmLINC111378-IBu	1
SmLINC111428-IBu	4
SmLINC111468-IBu	1
SmLINC111471-IBu	3
SmLINC111472-IBu	1
SmLINC111473-IBu	1
SmLINC111482-IBu	1
SmLINC111494-IBu	3
SmLINC111495-IBu	3
SmLINC111496-IBu	3
SmLINC111534-IBu	6
SmLINC111535-IBu	1
SmLINC111536-IBu	8
SmLINC111537-IBu	3
SmLINC111538-IBu	5
SmLINC111540-IBu	6
SmLINC111542-IBu	5
SmLINC111544-IBu	2
SmLINC111545-IBu	10
SmLINC111546-IBu	2
SmLINC111547-IBu	1
SmLINC111548-IBu	3
SmLINC111549-IBu	10
SmLINC111575-IBu	1
SmLINC111576-IBu	1
SmLINC111772-IBu	1
SmLINC111863-IBu	1
SmLINC111864-IBu	1
SmLINC111868-IBu	8
SmLINC111972-IBu	1
SmLINC112008-IBu	2
SmLINC112053-IBu	1
SmLINC112054-IBu	1
SmLINC112065-IBu	2
SmLINC112067-IBu	2
SmLINC112068-IBu	1
SmLINC112069-IBu	2
SmLINC112071-IBu	2
SmLINC112072-IBu	4
SmLINC112073-IBu	2
SmLINC112074-IBu	1
SmLINC112075-IBu	8
SmLINC112076-IBu	2
SmLINC112077-IBu	3
SmLINC112078-IBu	1
SmLINC112100-IBu	1
SmLINC112105-IBu	1
SmLINC112109-IBu	3
SmLINC112111-IBu	3
SmLINC112112-IBu	3
SmLINC112115-IBu	3
SmLINC112116-IBu	3
SmLINC112135-IBu	1
SmLINC112176-IBu	2
SmLINC112177-IBu	1
SmLINC112178-IBu	8
SmLINC112179-IBu	8
SmLINC112180-IBu	4
SmLINC112181-IBu	1
SmLINC112223-IBu	1
SmLINC112284-IBu	1
SmLINC112358-IBu	1
SmLINC112583-IBu	1
SmLINC112584-IBu	1
SmLINC112585-IBu	1
SmLINC112613-IBu	1
SmLINC112664-IBu	1
SmLINC112668-IBu	1
SmLINC112675-IBu	1
SmLINC112676-IBu	4
SmLINC112678-IBu	5
SmLINC112705-IBu	1
SmLINC112714-IBu	2
SmLINC112725-IBu	1
SmLINC112738-IBu	4
SmLINC112739-IBu	2
SmLINC112752-IBu	1
SmLINC112753-IBu	1
SmLINC112754-IBu	1
SmLINC112755-IBu	2
SmLINC112756-IBu	2
SmLINC112757-IBu	2
SmLINC112758-IBu	2
SmLINC112759-IBu	2
SmLINC112760-IBu	1
SmLINC112762-IBu	2
SmLINC112771-IBu	6
SmLINC112772-IBu	11
SmLINC112773-IBu	1
SmLINC112774-IBu	1
SmLINC112776-IBu	3
SmLINC112777-IBu	3
SmLINC112778-IBu	3
SmLINC112779-IBu	3
SmLINC112780-IBu	4
SmLINC112781-IBu	6
SmLINC112782-IBu	1
SmLINC112783-IBu	1
SmLINC112940-IBu	2
SmLINC112969-IBu	3
SmLINC113024-IBu	1
SmLINC113025-IBu	2
SmLINC113026-IBu	2
SmLINC113027-IBu	1
SmLINC113028-IBu	3
SmLINC113030-IBu	1
SmLINC113031-IBu	1
SmLINC113035-IBu	3
SmLINC113261-IBu	1
SmLINC113345-IBu	1
SmLINC113350-IBu	2
SmLINC113362-IBu	3
SmLINC113384-IBu	1
SmLINC113487-IBu	2
SmLINC113515-IBu	1
SmLINC113560-IBu	3
SmLINC113614-IBu	6
SmLINC113615-IBu	6
SmLINC113616-IBu	5
SmLINC113617-IBu	5
SmLINC113669-IBu	1
SmLINC113757-IBu	2
SmLINC113766-IBu	1
SmLINC113792-IBu	2
SmLINC113793-IBu	1
SmLINC113796-IBu	1
SmLINC113802-IBu	3
SmLINC113803-IBu	3
SmLINC113804-IBu	1
SmLINC113805-IBu	2
SmLINC113999-IBu	1
SmLINC114000-IBu	1
SmLINC114114-IBu	3
SmLINC114175-IBu	1
SmLINC114176-IBu	1
SmLINC114307-IBu	1
SmLINC114308-IBu	1
SmLINC114310-IBu	1
SmLINC114335-IBu	1
SmLINC114359-IBu	1
SmLINC114360-IBu	1
SmLINC114366-IBu	1
SmLINC114431-IBu	4
SmLINC114435-IBu	3
SmLINC114509-IBu	1
SmLINC114510-IBu	1
SmLINC114512-IBu	1
SmLINC114514-IBu	2
SmLINC114515-IBu	1
SmLINC114542-IBu	2
SmLINC114543-IBu	4
SmLINC114622-IBu	2
SmLINC114652-IBu	2
SmLINC114718-IBu	1
SmLINC114725-IBu	7
SmLINC114726-IBu	9
SmLINC114729-IBu	2
SmLINC114764-IBu	3
SmLINC114766-IBu	6
SmLINC114767-IBu	5
SmLINC114818-IBu	2
SmLINC114819-IBu	2
SmLINC114820-IBu	2
SmLINC114821-IBu	16
SmLINC114823-IBu	2
SmLINC114824-IBu	2
SmLINC114825-IBu	2
SmLINC114826-IBu	2
SmLINC114827-IBu	1
SmLINC114828-IBu	2
SmLINC114829-IBu	2
SmLINC114830-IBu	2
SmLINC114831-IBu	1
SmLINC114832-IBu	2
SmLINC114833-IBu	2
SmLINC114860-IBu	1
SmLINC114863-IBu	1
SmLINC114866-IBu	2
SmLINC114867-IBu	1
SmLINC114868-IBu	10
SmLINC114869-IBu	7
SmLINC114871-IBu	1
SmLINC114892-IBu	1
SmLINC114893-IBu	1
SmLINC114954-IBu	1
SmLINC114960-IBu	1
SmLINC114983-IBu	2
SmLINC114994-IBu	2
SmLINC114995-IBu	2
SmLINC114996-IBu	2
SmLINC114999-IBu	4
SmLINC115001-IBu	2
SmLINC115023-IBu	2
SmLINC115043-IBu	1
SmLINC115142-IBu	1
SmLINC115158-IBu	1
SmLINC115169-IBu	1
SmLINC115170-IBu	1
SmLINC115286-IBu	1
SmLINC115297-IBu	1
SmLINC115302-IBu	8
SmLINC115319-IBu	1
SmLINC115397-IBu	2
SmLINC115444-IBu	2
SmLINC115462-IBu	1
SmLINC115491-IBu	1
SmLINC115492-IBu	3
SmLINC115493-IBu	3
SmLINC115582-IBu	1
SmLINC115583-IBu	1
SmLINC115638-IBu	2
SmLINC115650-IBu	1
SmLINC115668-IBu	3
SmLINC115669-IBu	2
SmLINC115671-IBu	1
SmLINC115698-IBu	1
SmLINC115699-IBu	1
SmLINC115700-IBu	1
SmLINC115701-IBu	1
SmLINC115702-IBu	1
SmLINC115745-IBu	2
SmLINC115827-IBu	4
SmLINC115869-IBu	1
SmLINC115870-IBu	1
SmLINC115901-IBu	1
SmLINC115910-IBu	2
SmLINC115930-IBu	1
SmLINC115934-IBu	1
SmLINC116021-IBu	1
SmLINC116023-IBu	1
SmLINC116061-IBu	3
SmLINC116062-IBu	6
SmLINC116063-IBu	3
SmLINC116064-IBu	7
SmLINC116094-IBu	2
SmLINC116095-IBu	2
SmLINC116116-IBu	2
SmLINC116117-IBu	3
SmLINC116118-IBu	4
SmLINC116119-IBu	3
SmLINC116120-IBu	4
SmLINC116121-IBu	1
SmLINC116219-IBu	1
SmLINC116333-IBu	2
SmLINC116334-IBu	1
SmLINC116335-IBu	2
SmLINC116336-IBu	2
SmLINC116337-IBu	2
SmLINC116360-IBu	1
SmLINC116366-IBu	1
SmLINC116367-IBu	1
SmLINC116493-IBu	6
SmLINC116495-IBu	1
SmLINC116557-IBu	1
SmLINC116559-IBu	3
SmLINC116566-IBu	8
SmLINC116576-IBu	1
SmLINC116577-IBu	1
SmLINC116579-IBu	2
SmLINC116623-IBu	2
SmLINC116626-IBu	1
SmLINC116638-IBu	3
SmLINC116651-IBu	1
SmLINC116659-IBu	1
SmLINC116685-IBu	2
SmLINC116718-IBu	1
SmLINC116724-IBu	2
SmLINC116726-IBu	2
SmLINC116727-IBu	2
SmLINC116744-IBu	4
SmLINC116748-IBu	8
SmLINC116749-IBu	6
SmLINC116779-IBu	2
SmLINC116781-IBu	2
SmLINC116902-IBu	2
SmLINC116903-IBu	6
SmLINC116904-IBu	2
SmLINC116905-IBu	6
SmLINC116906-IBu	6
SmLINC116907-IBu	1
SmLINC116911-IBu	2
SmLINC116913-IBu	3
SmLINC116914-IBu	2
SmLINC117013-IBu	1
SmLINC117014-IBu	4
SmLINC117016-IBu	2
SmLINC117042-IBu	1
SmLINC117043-IBu	2
SmLINC117044-IBu	3
SmLINC117045-IBu	2
SmLINC117054-IBu	2
SmLINC117055-IBu	1
SmLINC117094-IBu	2
SmLINC117098-IBu	1
SmLINC117107-IBu	1
SmLINC117189-IBu	4
SmLINC117237-IBu	3
SmLINC117240-IBu	1
SmLINC117256-IBu	3
SmLINC117323-IBu	1
SmLINC117347-IBu	4
SmLINC117348-IBu	4
SmLINC117349-IBu	4
SmLINC117350-IBu	4
SmLINC117351-IBu	4
SmLINC117352-IBu	2
SmLINC117353-IBu	2
SmLINC117354-IBu	2
SmLINC117356-IBu	4
SmLINC117462-IBu	2
SmLINC117463-IBu	2
SmLINC117467-IBu	3
SmLINC117468-IBu	4
SmLINC117474-IBu	2
SmLINC117475-IBu	1
SmLINC117476-IBu	5
SmLINC117477-IBu	1
SmLINC117481-IBu	2
SmLINC117482-IBu	5
SmLINC117491-IBu	5
SmLINC117590-IBu	1
SmLINC117591-IBu	1
SmLINC117612-IBu	3
SmLINC117617-IBu	1
SmLINC117626-IBu	6
SmLINC117649-IBu	2
SmLINC117651-IBu	1
SmLINC117652-IBu	1
SmLINC117653-IBu	1
SmLINC117691-IBu	1
SmLINC117692-IBu	1
SmLINC117695-IBu	1
SmLINC117697-IBu	1
SmLINC117716-IBu	1
SmLINC117717-IBu	1
SmLINC117718-IBu	1
SmLINC117719-IBu	1
SmLINC117734-IBu	1
SmLINC117744-IBu	1
SmLINC117770-IBu	2
SmLINC117776-IBu	10
SmLINC117777-IBu	11
SmLINC117778-IBu	2
SmLINC117779-IBu	11
SmLINC117781-IBu	5
SmLINC117797-IBu	1
SmLINC117810-IBu	1
SmLINC117811-IBu	1
SmLINC117812-IBu	1
SmLINC117853-IBu	1
SmLINC117855-IBu	1
SmLINC117856-IBu	2
SmLINC117871-IBu	1
SmLINC117949-IBu	1
SmLINC117951-IBu	1
SmLINC117992-IBu	13
SmLINC117993-IBu	5
SmLINC118081-IBu	1
SmLINC118167-IBu	6
SmLINC118173-IBu	1
SmLINC118252-IBu	1
SmLINC118253-IBu	1
SmLINC118272-IBu	1
SmLINC118314-IBu	1
SmLINC118409-IBu	1
SmLINC118621-IBu	3
SmLINC118716-IBu	1
SmLINC118896-IBu	1
SmLINC118907-IBu	2
SmLINC119081-IBu	2
SmLINC119096-IBu	2
SmLINC119097-IBu	2
SmLINC119100-IBu	1
SmLINC119113-IBu	1
SmLINC119114-IBu	2
SmLINC119115-IBu	2
SmLINC119121-IBu	1
SmLINC119125-IBu	2
SmLINC119206-IBu	3
SmLINC119217-IBu	1
SmLINC119227-IBu	1
SmLINC119228-IBu	4
SmLINC119285-IBu	2
SmLINC119286-IBu	2
SmLINC119287-IBu	2
SmLINC119291-IBu	1
SmLINC119295-IBu	3
SmLINC119326-IBu	2
SmLINC119372-IBu	8
SmLINC119373-IBu	1
SmLINC119374-IBu	9
SmLINC119375-IBu	6
SmLINC119376-IBu	4
SmLINC119377-IBu	17
SmLINC119378-IBu	2
SmLINC119392-IBu	5
SmLINC119393-IBu	3
SmLINC119394-IBu	2
SmLINC119395-IBu	6
SmLINC119396-IBu	4
SmLINC119397-IBu	5
SmLINC119398-IBu	6
SmLINC119399-IBu	6
SmLINC119400-IBu	2
SmLINC119401-IBu	6
SmLINC119402-IBu	1
SmLINC119403-IBu	1
SmLINC119404-IBu	1
SmLINC119405-IBu	1
SmLINC119406-IBu	1
SmLINC119407-IBu	1
SmLINC119443-IBu	2
SmLINC119460-IBu	1
SmLINC119461-IBu	1
SmLINC119462-IBu	1
SmLINC119463-IBu	1
SmLINC119464-IBu	1
SmLINC119476-IBu	1
SmLINC119477-IBu	1
SmLINC119478-IBu	1
SmLINC119479-IBu	1
SmLINC119481-IBu	1
SmLINC119482-IBu	4
SmLINC119483-IBu	1
SmLINC119492-IBu	6
SmLINC119493-IBu	6
SmLINC119537-IBu	2
SmLINC119539-IBu	1
SmLINC119540-IBu	8
SmLINC119541-IBu	8
SmLINC119542-IBu	8
SmLINC119567-IBu	14
SmLINC119568-IBu	4
SmLINC119571-IBu	1
SmLINC119637-IBu	2
SmLINC119642-IBu	1
SmLINC119660-IBu	2
SmLINC119706-IBu	2
SmLINC119713-IBu	3
SmLINC119714-IBu	3
SmLINC119715-IBu	3
SmLINC119717-IBu	1
SmLINC119824-IBu	3
SmLINC119826-IBu	2
SmLINC119827-IBu	6
SmLINC119883-IBu	3
SmLINC119915-IBu	2
SmLINC119998-IBu	3
SmLINC120003-IBu	4
SmLINC120016-IBu	1
SmLINC120017-IBu	1
SmLINC120018-IBu	1
SmLINC120019-IBu	1
SmLINC120020-IBu	1
SmLINC120021-IBu	1
SmLINC120022-IBu	1
SmLINC120023-IBu	1
SmLINC120025-IBu	1
SmLINC120027-IBu	1
SmLINC120030-IBu	1
SmLINC120032-IBu	1
SmLINC120034-IBu	1
SmLINC120037-IBu	1
SmLINC120043-IBu	1
SmLINC120113-IBu	1
SmLINC120143-IBu	1
SmLINC120146-IBu	1
SmLINC120149-IBu	1
SmLINC120179-IBu	2
SmLINC120181-IBu	1
SmLINC120188-IBu	1
SmLINC120267-IBu	3
SmLINC120268-IBu	3
SmLINC120269-IBu	2
SmLINC120270-IBu	3
SmLINC120271-IBu	2
SmLINC120277-IBu	1
SmLINC120278-IBu	1
SmLINC120279-IBu	3
SmLINC120280-IBu	3
SmLINC120282-IBu	2
SmLINC120289-IBu	1
SmLINC120327-IBu	10
SmLINC120415-IBu	10
SmLINC120482-IBu	2
SmLINC120534-IBu	1
SmLINC120606-IBu	1
SmLINC120749-IBu	5
SmLINC120759-IBu	1
SmLINC120836-IBu	2
SmLINC120838-IBu	2
SmLINC120839-IBu	2
SmLINC120840-IBu	2
SmLINC120856-IBu	2
SmLINC120857-IBu	2
SmLINC120858-IBu	2
SmLINC120873-IBu	2
SmLINC120900-IBu	4
SmLINC120901-IBu	1
SmLINC121041-IBu	1
SmLINC121090-IBu	1
SmLINC121137-IBu	1
SmLINC121138-IBu	1
SmLINC121139-IBu	1
SmLINC121198-IBu	1
SmLINC121199-IBu	1
SmLINC121201-IBu	5
SmLINC121202-IBu	5
SmLINC121204-IBu	5
SmLINC121205-IBu	1
SmLINC121206-IBu	2
SmLINC121207-IBu	2
SmLINC121232-IBu	1
SmLINC121305-IBu	3
SmLINC121307-IBu	1
SmLINC121308-IBu	3
SmLINC121309-IBu	3
SmLINC121311-IBu	1
SmLINC121362-IBu	2
SmLINC121363-IBu	2
SmLINC121364-IBu	2
SmLINC121365-IBu	2
SmLINC121368-IBu	6
SmLINC121378-IBu	3
SmLINC121380-IBu	3
SmLINC121382-IBu	2
SmLINC121384-IBu	2
SmLINC121387-IBu	1
SmLINC121388-IBu	2
SmLINC121389-IBu	1
SmLINC121390-IBu	2
SmLINC121392-IBu	1
SmLINC121393-IBu	2
SmLINC121394-IBu	1
SmLINC121395-IBu	1
SmLINC121396-IBu	1
SmLINC121397-IBu	1
SmLINC121452-IBu	2
SmLINC121484-IBu	2
SmLINC121545-IBu	1
SmLINC121546-IBu	1
SmLINC121547-IBu	1
SmLINC121548-IBu	1
SmLINC121598-IBu	3
SmLINC121608-IBu	3
SmLINC121610-IBu	1
SmLINC121611-IBu	3
SmLINC121612-IBu	3
SmLINC121613-IBu	3
SmLINC121615-IBu	2
SmLINC121617-IBu	2
SmLINC121618-IBu	3
SmLINC121619-IBu	3
SmLINC121620-IBu	3
SmLINC121621-IBu	2
SmLINC121622-IBu	3
SmLINC121623-IBu	2
SmLINC121624-IBu	2
SmLINC121625-IBu	2
SmLINC121626-IBu	2
SmLINC121627-IBu	2
SmLINC121657-IBu	2
SmLINC121702-IBu	3
SmLINC121745-IBu	7
SmLINC121746-IBu	6
SmLINC121754-IBu	1
SmLINC121802-IBu	6
SmLINC121803-IBu	6
SmLINC121804-IBu	1
SmLINC121805-IBu	5
SmLINC121806-IBu	1
SmLINC121808-IBu	1
SmLINC121809-IBu	2
SmLINC121810-IBu	2
SmLINC121828-IBu	1
SmLINC121830-IBu	1
SmLINC121860-IBu	2
SmLINC121861-IBu	2
SmLINC121864-IBu	1
SmLINC121865-IBu	1
SmLINC121867-IBu	2
SmLINC121876-IBu	1
SmLINC121877-IBu	1
SmLINC121879-IBu	1
SmLINC121881-IBu	8
SmLINC121883-IBu	5
SmLINC121885-IBu	3
SmLINC121887-IBu	2
SmLINC121900-IBu	1
SmLINC121914-IBu	1
SmLINC121949-IBu	1
SmLINC121950-IBu	2
SmLINC121951-IBu	1
SmLINC121952-IBu	1
SmLINC122013-IBu	3
SmLINC122018-IBu	1
SmLINC122019-IBu	1
SmLINC122020-IBu	1
SmLINC122021-IBu	1
SmLINC122052-IBu	3
SmLINC122053-IBu	2
SmLINC122086-IBu	2
SmLINC122088-IBu	5
SmLINC122089-IBu	2
SmLINC122090-IBu	5
SmLINC122091-IBu	5
SmLINC122092-IBu	2
SmLINC122093-IBu	2
SmLINC122112-IBu	1
SmLINC122141-IBu	3
SmLINC122142-IBu	3
SmLINC122153-IBu	2
SmLINC122155-IBu	2
SmLINC122156-IBu	2
SmLINC122157-IBu	2
SmLINC122158-IBu	2
SmLINC122159-IBu	1
SmLINC122196-IBu	7
SmLINC122197-IBu	7
SmLINC122199-IBu	10
SmLINC122205-IBu	2
SmLINC122206-IBu	2
SmLINC122207-IBu	2
SmLINC122208-IBu	2
SmLINC122209-IBu	1
SmLINC122212-IBu	2
SmLINC122213-IBu	2
SmLINC122214-IBu	2
SmLINC122229-IBu	1
SmLINC122287-IBu	1
SmLINC122328-IBu	4
SmLINC122329-IBu	4
SmLINC122331-IBu	5
SmLINC122332-IBu	4
SmLINC122333-IBu	5
SmLINC122366-IBu	1
SmLINC122381-IBu	1
SmLINC122383-IBu	1
SmLINC122388-IBu	1
SmLINC122521-IBu	1
SmLINC122563-IBu	1
SmLINC122627-IBu	2
SmLINC122637-IBu	2
SmLINC122662-IBu	5
SmLINC122663-IBu	1
SmLINC122699-IBu	1
SmLINC122700-IBu	1
SmLINC122701-IBu	1
SmLINC122702-IBu	1
SmLINC122704-IBu	1
SmLINC122705-IBu	1
SmLINC122706-IBu	1
SmLINC122707-IBu	1
SmLINC122708-IBu	1
SmLINC122709-IBu	1
SmLINC122710-IBu	1
SmLINC122711-IBu	1
SmLINC122713-IBu	1
SmLINC122750-IBu	3
SmLINC122751-IBu	4
SmLINC122753-IBu	5
SmLINC122756-IBu	1
SmLINC122758-IBu	6
SmLINC122759-IBu	2
SmLINC122760-IBu	2
SmLINC122761-IBu	2
SmLINC122768-IBu	1
SmLINC122821-IBu	1
SmLINC122841-IBu	2
SmLINC122878-IBu	2
SmLINC122883-IBu	1
SmLINC122884-IBu	1
SmLINC122885-IBu	2
SmLINC122887-IBu	2
SmLINC122889-IBu	2
SmLINC122890-IBu	1
SmLINC122891-IBu	3
SmLINC122892-IBu	2
SmLINC122895-IBu	2
SmLINC122896-IBu	2
SmLINC122897-IBu	2
SmLINC122898-IBu	2
SmLINC122899-IBu	2
SmLINC122902-IBu	2
SmLINC122903-IBu	2
SmLINC122904-IBu	2
SmLINC122905-IBu	2
SmLINC122906-IBu	3
SmLINC122907-IBu	2
SmLINC122908-IBu	3
SmLINC122909-IBu	2
SmLINC122910-IBu	3
SmLINC122911-IBu	3
SmLINC122912-IBu	2
SmLINC122913-IBu	3
SmLINC122929-IBu	1
SmLINC122979-IBu	2
SmLINC122980-IBu	1
SmLINC123030-IBu	7
SmLINC123076-IBu	1
SmLINC123088-IBu	3
SmLINC123089-IBu	6
SmLINC123090-IBu	3
SmLINC123091-IBu	2
SmLINC123092-IBu	5
SmLINC123093-IBu	4
SmLINC123116-IBu	2
SmLINC123121-IBu	1
SmLINC123122-IBu	1
SmLINC123123-IBu	1
SmLINC123124-IBu	1
SmLINC123125-IBu	1
SmLINC123138-IBu	1
SmLINC123139-IBu	1
SmLINC123204-IBu	15
SmLINC123205-IBu	1
SmLINC123206-IBu	19
SmLINC123207-IBu	1
SmLINC123298-IBu	2
SmLINC123302-IBu	1
SmLINC123315-IBu	3
SmLINC123318-IBu	1
SmLINC123334-IBu	1
SmLINC123335-IBu	1
SmLINC123365-IBu	1
SmLINC123366-IBu	1
SmLINC123367-IBu	4
SmLINC123454-IBu	4
SmLINC123463-IBu	1
SmLINC123474-IBu	8
SmLINC123495-IBu	1
SmLINC123497-IBu	1
SmLINC123552-IBu	2
SmLINC123555-IBu	1
SmLINC123687-IBu	1
SmLINC123742-IBu	1
SmLINC123744-IBu	1
SmLINC123745-IBu	1
SmLINC123798-IBu	1
SmLINC123810-IBu	1
SmLINC123894-IBu	1
SmLINC123895-IBu	1
SmLINC123899-IBu	1
SmLINC123919-IBu	1
SmLINC123967-IBu	1
SmLINC123968-IBu	4
SmLINC124024-IBu	7
SmLINC124025-IBu	6
SmLINC124026-IBu	4
SmLINC124061-IBu	1
SmLINC124062-IBu	1
SmLINC124081-IBu	1
SmLINC124091-IBu	2
SmLINC124190-IBu	5
SmLINC124320-IBu	2
SmLINC124321-IBu	1
SmLINC124322-IBu	1
SmLINC124323-IBu	1
SmLINC124324-IBu	6
SmLINC124325-IBu	2
SmLINC124398-IBu	1
SmLINC124464-IBu	1
SmLINC124466-IBu	3
SmLINC124468-IBu	2
SmLINC124471-IBu	1
SmLINC124472-IBu	1
SmLINC124764-IBu	2
SmLINC124765-IBu	2
SmLINC124767-IBu	3
SmLINC124826-IBu	3
SmLINC124827-IBu	3
SmLINC124828-IBu	5
SmLINC124846-IBu	1
SmLINC124847-IBu	2
SmLINC124946-IBu	1
SmLINC124947-IBu	1
SmLINC124949-IBu	1
SmLINC124973-IBu	1
SmLINC124974-IBu	1
SmLINC124977-IBu	4
SmLINC125031-IBu	2
SmLINC125066-IBu	1
SmLINC125073-IBu	1
SmLINC125074-IBu	1
SmLINC125097-IBu	1
SmLINC125102-IBu	5
SmLINC125103-IBu	7
SmLINC125104-IBu	7
SmLINC125110-IBu	11
SmLINC125111-IBu	11
SmLINC125112-IBu	10
SmLINC125113-IBu	11
SmLINC125114-IBu	10
SmLINC125115-IBu	10
SmLINC125116-IBu	10
SmLINC125121-IBu	1
SmLINC125122-IBu	1
SmLINC125123-IBu	1
SmLINC125124-IBu	1
SmLINC125125-IBu	1
SmLINC125126-IBu	3
SmLINC125127-IBu	2
SmLINC125168-IBu	4
SmLINC125169-IBu	1
SmLINC125170-IBu	1
SmLINC125182-IBu	1
SmLINC125195-IBu	1
SmLINC125242-IBu	4
SmLINC125257-IBu	1
SmLINC125258-IBu	2
SmLINC125260-IBu	7
SmLINC125267-IBu	3
SmLINC125268-IBu	3
SmLINC125271-IBu	3
SmLINC125272-IBu	1
SmLINC125273-IBu	1
SmLINC125274-IBu	3
SmLINC125275-IBu	1
SmLINC125279-IBu	1
SmLINC125296-IBu	1
SmLINC125335-IBu	1
SmLINC125388-IBu	1
SmLINC125390-IBu	3
SmLINC125405-IBu	3
SmLINC125406-IBu	5
SmLINC125489-IBu	2
SmLINC125490-IBu	1
SmLINC125491-IBu	1
SmLINC125492-IBu	2
SmLINC125497-IBu	2
SmLINC125509-IBu	7
SmLINC125609-IBu	5
SmLINC125620-IBu	1
SmLINC125621-IBu	1
SmLINC125623-IBu	1
SmLINC125624-IBu	1
SmLINC125719-IBu	3
SmLINC125720-IBu	5
SmLINC125797-IBu	3
SmLINC125839-IBu	1
SmLINC125840-IBu	1
SmLINC125934-IBu	2
SmLINC125982-IBu	3
SmLINC125983-IBu	3
SmLINC125984-IBu	3
SmLINC125986-IBu	3
SmLINC125995-IBu	2
SmLINC125996-IBu	5
SmLINC126119-IBu	1
SmLINC126145-IBu	1
SmLINC126160-IBu	1
SmLINC126161-IBu	1
SmLINC126172-IBu	3
SmLINC126223-IBu	1
SmLINC126260-IBu	3
SmLINC126321-IBu	2
SmLINC126322-IBu	2
SmLINC126323-IBu	2
SmLINC126324-IBu	1
SmLINC126333-IBu	1
SmLINC126337-IBu	6
SmLINC126475-IBu	4
SmLINC126480-IBu	1
SmLINC126484-IBu	2
SmLINC126498-IBu	3
SmLINC126499-IBu	3
SmLINC126500-IBu	3
SmLINC126532-IBu	1
SmLINC126614-IBu	1
SmLINC126640-IBu	1
SmLINC126642-IBu	1
SmLINC126800-IBu	1
SmLINC126806-IBu	2
SmLINC127041-IBu	1
SmLINC127077-IBu	1
SmLINC127078-IBu	1
SmLINC127112-IBu	1
SmLINC127166-IBu	1
SmLINC127183-IBu	2
SmLINC127216-IBu	2
SmLINC127327-IBu	7
SmLINC127357-IBu	2
SmLINC127384-IBu	2
SmLINC127388-IBu	2
SmLINC127404-IBu	2
SmLINC127405-IBu	2
SmLINC127406-IBu	2
SmLINC127500-IBu	3
SmLINC127501-IBu	4
SmLINC127810-IBu	7
SmLINC127811-IBu	2
SmLINC128015-IBu	2
SmLINC128016-IBu	1
SmLINC128030-IBu	3
SmLINC128034-IBu	2
SmLINC128140-IBu	2
SmLINC128234-IBu	1
SmLINC128315-IBu	2
SmLINC128318-IBu	1
SmLINC128321-IBu	1
SmLINC128568-IBu	1
SmLINC128601-IBu	1
SmLINC128606-IBu	1
SmLINC128607-IBu	1
SmLINC128608-IBu	1
SmLINC128609-IBu	1
SmLINC128642-IBu	2
SmLINC128792-IBu	5
SmLINC128878-IBu	3
SmLINC128879-IBu	6
SmLINC128880-IBu	1
SmLINC128989-IBu	5
SmLINC128990-IBu	1
SmLINC128991-IBu	1
SmLINC128992-IBu	1
SmLINC128993-IBu	1
SmLINC128994-IBu	1
SmLINC129003-IBu	6
SmLINC129005-IBu	1
SmLINC129006-IBu	1
SmLINC129007-IBu	4
SmLINC129008-IBu	3
SmLINC129009-IBu	4
SmLINC129010-IBu	4
SmLINC129011-IBu	3
SmLINC129012-IBu	4
SmLINC129013-IBu	3
SmLINC129014-IBu	5
SmLINC129015-IBu	4
SmLINC129016-IBu	4
SmLINC129017-IBu	4
SmLINC129023-IBu	3
SmLINC129079-IBu	1
SmLINC129116-IBu	6
SmLINC129117-IBu	6
SmLINC129248-IBu	2
SmLINC129257-IBu	3
SmLINC129258-IBu	3
SmLINC129259-IBu	3
SmLINC129274-IBu	3
SmLINC129336-IBu	10
SmLINC129337-IBu	10
SmLINC129338-IBu	10
SmLINC129362-IBu	5
SmLINC129363-IBu	5
SmLINC129364-IBu	2
SmLINC129377-IBu	1
SmLINC129378-IBu	1
SmLINC129379-IBu	1
SmLINC129535-IBu	6
SmLINC129610-IBu	2
SmLINC129611-IBu	2
SmLINC129612-IBu	2
SmLINC129661-IBu	1
SmLINC129730-IBu	1
SmLINC129747-IBu	1
SmLINC129748-IBu	6
SmLINC129754-IBu	2
SmLINC129852-IBu	1
SmLINC129853-IBu	1
SmLINC129937-IBu	1
SmLINC129957-IBu	1
SmLINC129992-IBu	1
SmLINC130115-IBu	1
SmLINC130288-IBu	2
SmLINC130289-IBu	2
SmLINC130290-IBu	1
SmLINC130299-IBu	5
SmLINC130302-IBu	8
SmLINC130303-IBu	5
SmLINC130304-IBu	4
SmLINC130308-IBu	1
SmLINC130334-IBu	1
SmLINC130340-IBu	2
SmLINC130370-IBu	3
SmLINC130371-IBu	2
SmLINC130376-IBu	1
SmLINC130384-IBu	1
SmLINC130385-IBu	1
SmLINC130386-IBu	1
SmLINC130392-IBu	4
SmLINC130393-IBu	2
SmLINC130395-IBu	1
SmLINC130398-IBu	12
SmLINC130399-IBu	1
SmLINC130400-IBu	12
SmLINC130401-IBu	4
SmLINC130407-IBu	7
SmLINC130409-IBu	7
SmLINC130410-IBu	7
SmLINC130414-IBu	1
SmLINC130415-IBu	1
SmLINC130448-IBu	1
SmLINC130458-IBu	2
SmLINC130475-IBu	2
SmLINC130476-IBu	1
SmLINC130477-IBu	7
SmLINC130478-IBu	4
SmLINC130479-IBu	4
SmLINC130480-IBu	2
SmLINC130481-IBu	2
SmLINC130482-IBu	3
SmLINC130485-IBu	5
SmLINC130491-IBu	2
SmLINC130493-IBu	2
SmLINC130494-IBu	3
SmLINC130495-IBu	2
SmLINC130496-IBu	5
SmLINC130497-IBu	5
SmLINC130498-IBu	2
SmLINC130499-IBu	3
SmLINC130502-IBu	1
SmLINC130565-IBu	1
SmLINC130667-IBu	1
SmLINC130708-IBu	1
SmLINC130711-IBu	1
SmLINC130712-IBu	1
SmLINC130789-IBu	1
SmLINC130812-IBu	14
SmLINC130813-IBu	1
SmLINC130814-IBu	2
SmLINC130855-IBu	1
SmLINC130876-IBu	1
SmLINC130960-IBu	3
SmLINC130962-IBu	3
SmLINC130964-IBu	3
SmLINC130966-IBu	3
SmLINC130967-IBu	3
SmLINC130969-IBu	3
SmLINC130971-IBu	3
SmLINC130972-IBu	3
SmLINC130974-IBu	3
SmLINC130975-IBu	3
SmLINC130987-IBu	1
SmLINC130991-IBu	1
SmLINC131004-IBu	6
SmLINC131007-IBu	7
SmLINC131021-IBu	2
SmLINC131023-IBu	2
SmLINC131024-IBu	2
SmLINC131038-IBu	2
SmLINC131042-IBu	1
SmLINC131043-IBu	1
SmLINC131044-IBu	5
SmLINC131045-IBu	2
SmLINC131046-IBu	2
SmLINC131069-IBu	2
SmLINC131092-IBu	1
SmLINC131093-IBu	1
SmLINC131144-IBu	7
SmLINC131145-IBu	1
SmLINC131201-IBu	1
SmLINC131233-IBu	3
SmLINC131313-IBu	1
SmLINC131335-IBu	1
SmLINC131336-IBu	2
SmLINC131339-IBu	1
SmLINC131374-IBu	2
SmLINC131434-IBu	3
SmLINC131482-IBu	4
SmLINC131487-IBu	3
SmLINC131489-IBu	2
SmLINC131496-IBu	3
SmLINC131569-IBu	1
SmLINC131570-IBu	1
SmLINC131677-IBu	3
SmLINC131717-IBu	5
SmLINC131718-IBu	7
SmLINC131719-IBu	1
SmLINC131720-IBu	1
SmLINC131770-IBu	1
SmLINC131796-IBu	1
SmLINC131877-IBu	1
SmLINC131949-IBu	2
SmLINC131955-IBu	2
SmLINC131956-IBu	2
SmLINC131957-IBu	1
SmLINC131958-IBu	2
SmLINC131959-IBu	2
SmLINC131974-IBu	1
SmLINC131976-IBu	1
SmLINC131981-IBu	2
SmLINC131989-IBu	2
SmLINC131990-IBu	2
SmLINC131991-IBu	2
SmLINC131992-IBu	4
SmLINC131993-IBu	2
SmLINC131994-IBu	4
SmLINC131998-IBu	2
SmLINC132027-IBu	1
SmLINC132028-IBu	1
SmLINC132029-IBu	1
SmLINC132030-IBu	1
SmLINC132031-IBu	1
SmLINC132032-IBu	1
SmLINC132033-IBu	1
SmLINC132034-IBu	1
SmLINC132036-IBu	1
SmLINC132130-IBu	3
SmLINC132131-IBu	4
SmLINC132132-IBu	6
SmLINC132136-IBu	1
SmLINC132166-IBu	3
SmLINC132176-IBu	1
SmLINC132184-IBu	9
SmLINC132186-IBu	3
SmLINC132187-IBu	4
SmLINC132188-IBu	8
SmLINC132196-IBu	3
SmLINC132197-IBu	1
SmLINC132204-IBu	2
SmLINC132208-IBu	3
SmLINC132260-IBu	2
SmLINC132261-IBu	5
SmLINC132267-IBu	1
SmLINC132269-IBu	1
SmLINC132270-IBu	3
SmLINC132291-IBu	5
SmLINC132292-IBu	5
SmLINC132293-IBu	2
SmLINC132294-IBu	5
SmLINC132295-IBu	5
SmLINC132296-IBu	5
SmLINC132297-IBu	2
SmLINC132299-IBu	5
SmLINC132300-IBu	5
SmLINC132302-IBu	5
SmLINC132303-IBu	5
SmLINC132314-IBu	1
SmLINC132315-IBu	1
SmLINC132316-IBu	1
SmLINC132317-IBu	1
SmLINC132345-IBu	1
SmLINC132379-IBu	2
SmLINC132380-IBu	2
SmLINC132381-IBu	2
SmLINC132382-IBu	2
SmLINC132423-IBu	5
SmLINC132481-IBu	2
SmLINC132488-IBu	1
SmLINC132489-IBu	1
SmLINC132490-IBu	1
SmLINC132491-IBu	1
SmLINC132506-IBu	13
SmLINC132507-IBu	1
SmLINC132508-IBu	9
SmLINC132509-IBu	9
SmLINC132510-IBu	10
SmLINC132515-IBu	2
SmLINC132565-IBu	1
SmLINC132583-IBu	2
SmLINC132615-IBu	1
SmLINC132617-IBu	1
SmLINC132618-IBu	1
SmLINC132619-IBu	1
SmLINC132707-IBu	1
SmLINC132709-IBu	1
SmLINC132710-IBu	2
SmLINC132736-IBu	1
SmLINC132762-IBu	1
SmLINC132763-IBu	1
SmLINC132764-IBu	1
SmLINC132765-IBu	1
SmLINC132786-IBu	1
SmLINC132868-IBu	6
SmLINC132903-IBu	9
SmLINC132904-IBu	9
SmLINC132934-IBu	2
SmLINC132943-IBu	2
SmLINC132946-IBu	1
SmLINC133051-IBu	2
SmLINC133052-IBu	1
SmLINC133083-IBu	2
SmLINC133084-IBu	2
SmLINC133127-IBu	5
SmLINC133165-IBu	1
SmLINC133282-IBu	4
SmLINC133297-IBu	2
SmLINC133340-IBu	2
SmLINC133341-IBu	1
SmLINC133342-IBu	1
SmLINC133343-IBu	2
SmLINC133344-IBu	2
SmLINC133345-IBu	1
SmLINC133346-IBu	2
SmLINC133348-IBu	1
SmLINC133349-IBu	1
SmLINC133371-IBu	1
SmLINC133452-IBu	2
SmLINC133453-IBu	2
SmLINC133454-IBu	2
SmLINC133455-IBu	2
SmLINC133456-IBu	2
SmLINC133492-IBu	1
SmLINC133554-IBu	1
SmLINC133566-IBu	1
SmLINC133575-IBu	1
SmLINC133576-IBu	2
SmLINC133577-IBu	2
SmLINC133580-IBu	2
SmLINC133643-IBu	2
SmLINC133644-IBu	2
SmLINC133645-IBu	2
SmLINC133646-IBu	2
SmLINC133647-IBu	2
SmLINC133648-IBu	2
SmLINC133649-IBu	2
SmLINC133650-IBu	2
SmLINC133700-IBu	1
SmLINC133701-IBu	2
SmLINC133705-IBu	3
SmLINC133706-IBu	5
SmLINC133771-IBu	1
SmLINC133772-IBu	1
SmLINC133773-IBu	1
SmLINC133779-IBu	1
SmLINC133781-IBu	3
SmLINC133782-IBu	1
SmLINC133900-IBu	3
SmLINC133901-IBu	1
SmLINC133902-IBu	2
SmLINC133903-IBu	1
SmLINC133905-IBu	4
SmLINC133906-IBu	4
SmLINC133910-IBu	2
SmLINC133935-IBu	3
SmLINC133953-IBu	3
SmLINC133954-IBu	1
SmLINC133955-IBu	1
SmLINC133968-IBu	1
SmLINC133978-IBu	1
SmLINC133979-IBu	1
SmLINC133980-IBu	1
SmLINC133981-IBu	1
SmLINC133990-IBu	1
SmLINC133991-IBu	1
SmLINC134002-IBu	3
SmLINC134003-IBu	5
SmLINC134005-IBu	5
SmLINC134006-IBu	5
SmLINC134007-IBu	5
SmLINC134008-IBu	3
SmLINC134020-IBu	1
SmLINC134021-IBu	1
SmLINC134022-IBu	1
SmLINC134035-IBu	2
SmLINC134036-IBu	1
SmLINC134045-IBu	1
SmLINC134054-IBu	2
SmLINC134055-IBu	1
SmLINC134056-IBu	1
SmLINC134057-IBu	1
SmLINC134059-IBu	1
SmLINC134062-IBu	1
SmLINC134063-IBu	2
SmLINC134064-IBu	1
SmLINC134065-IBu	2
SmLINC134086-IBu	1
SmLINC134157-IBu	2
SmLINC134158-IBu	1
SmLINC134195-IBu	2
SmLINC134196-IBu	5
SmLINC134199-IBu	3
SmLINC134200-IBu	16
SmLINC134201-IBu	1
SmLINC134202-IBu	3
SmLINC134248-IBu	2
SmLINC134249-IBu	2
SmLINC134250-IBu	1
SmLINC134256-IBu	2
SmLINC134263-IBu	7
SmLINC134266-IBu	1
SmLINC134274-IBu	1
SmLINC134331-IBu	3
SmLINC134332-IBu	5
SmLINC134338-IBu	1
SmLINC134339-IBu	3
SmLINC134384-IBu	3
SmLINC134393-IBu	1
SmLINC134394-IBu	1
SmLINC134395-IBu	1
SmLINC134450-IBu	1
SmLINC134622-IBu	2
SmLINC134626-IBu	1
SmLINC134638-IBu	2
SmLINC134681-IBu	1
SmLINC134703-IBu	1
SmLINC134704-IBu	3
SmLINC134722-IBu	1
SmLINC134728-IBu	1
SmLINC134734-IBu	1
SmLINC134799-IBu	1
SmLINC134801-IBu	3
SmLINC134803-IBu	2
SmLINC134833-IBu	2
SmLINC134834-IBu	2
SmLINC134835-IBu	2
SmLINC134836-IBu	2
SmLINC134837-IBu	2
SmLINC134838-IBu	2
SmLINC134839-IBu	2
SmLINC134841-IBu	2
SmLINC134842-IBu	3
SmLINC134881-IBu	1
SmLINC134943-IBu	1
SmLINC134944-IBu	1
SmLINC135068-IBu	1
SmLINC135069-IBu	1
SmLINC135171-IBu	1
SmLINC135204-IBu	4
SmLINC135205-IBu	2
SmLINC135207-IBu	4
SmLINC135366-IBu	1
SmLINC135382-IBu	1
SmLINC135666-IBu	2
SmLINC135693-IBu	1
SmLINC135714-IBu	1
SmLINC135740-IBu	3
SmLINC135763-IBu	1
SmLINC135780-IBu	3
SmLINC135789-IBu	1
SmLINC135805-IBu	3
SmLINC135806-IBu	2
SmLINC135814-IBu	2
SmLINC135819-IBu	9
SmLINC135822-IBu	1
SmLINC135823-IBu	10
SmLINC135860-IBu	1
SmLINC135926-IBu	1
SmLINC135927-IBu	2
SmLINC135929-IBu	9
SmLINC135930-IBu	1
SmLINC135932-IBu	9
SmLINC135933-IBu	9
SmLINC135934-IBu	1
SmLINC135993-IBu	3
SmLINC135994-IBu	2
SmLINC135999-IBu	5
SmLINC136001-IBu	3
SmLINC136002-IBu	3
SmLINC136004-IBu	7
SmLINC136005-IBu	4
SmLINC136040-IBu	1
SmLINC136041-IBu	1
SmLINC136042-IBu	1
SmLINC136043-IBu	1
SmLINC136044-IBu	1
SmLINC136045-IBu	1
SmLINC136046-IBu	1
SmLINC136047-IBu	1
SmLINC136048-IBu	1
SmLINC136049-IBu	1
SmLINC136050-IBu	1
SmLINC136103-IBu	1
SmLINC136104-IBu	1
SmLINC136107-IBu	1
SmLINC136129-IBu	1
SmLINC136143-IBu	1
SmLINC136150-IBu	3
SmLINC136163-IBu	1
SmLINC136164-IBu	2
SmLINC136167-IBu	3
SmLINC136168-IBu	1
SmLINC136229-IBu	1
SmLINC136240-IBu	1
SmLINC136241-IBu	1
SmLINC136248-IBu	1
SmLINC136250-IBu	1
SmLINC136289-IBu	2
SmLINC136291-IBu	3
SmLINC136293-IBu	2
SmLINC136310-IBu	1
SmLINC136311-IBu	1
SmLINC136312-IBu	1
SmLINC136313-IBu	1
SmLINC136314-IBu	1
SmLINC136315-IBu	1
SmLINC136342-IBu	2
SmLINC136343-IBu	1
SmLINC136344-IBu	2
SmLINC136345-IBu	1
SmLINC136350-IBu	3
SmLINC136351-IBu	2
SmLINC136359-IBu	3
SmLINC136368-IBu	1
SmLINC136412-IBu	1
SmLINC136413-IBu	1
SmLINC136414-IBu	1
SmLINC136493-IBu	6
SmLINC136508-IBu	1
SmLINC136537-IBu	1
SmLINC136559-IBu	1
SmLINC136574-IBu	1
SmLINC136596-IBu	1
SmLINC136599-IBu	1
SmLINC136600-IBu	2
SmLINC136629-IBu	2
SmLINC136655-IBu	2
SmLINC136678-IBu	3
SmLINC136679-IBu	2
SmLINC136743-IBu	2
SmLINC136773-IBu	1
SmLINC136774-IBu	12
SmLINC136775-IBu	6
SmLINC136780-IBu	3
SmLINC136782-IBu	11
SmLINC136787-IBu	1
SmLINC136789-IBu	3
SmLINC136791-IBu	1
SmLINC136793-IBu	1
SmLINC136794-IBu	1
SmLINC136834-IBu	2
SmLINC136836-IBu	2
SmLINC136844-IBu	2
SmLINC136845-IBu	5
SmLINC136846-IBu	4
SmLINC136847-IBu	4
SmLINC136850-IBu	4
SmLINC136851-IBu	5
SmLINC136974-IBu	2
SmLINC136982-IBu	4
SmLINC136989-IBu	1
SmLINC136990-IBu	5
SmLINC136991-IBu	3
SmLINC136995-IBu	4
SmLINC137057-IBu	6
SmLINC137058-IBu	2
SmLINC137070-IBu	3
SmLINC137072-IBu	3
SmLINC137165-IBu	1
SmLINC137172-IBu	1
SmLINC137174-IBu	3
SmLINC137175-IBu	1
SmLINC137177-IBu	3
SmLINC137178-IBu	2
SmLINC137179-IBu	2
SmLINC137182-IBu	2
SmLINC137227-IBu	3
SmLINC137253-IBu	1
SmLINC137327-IBu	1
[truncated: 7,489 more rows]
