# Supplementary material for: Chromatin Structure Around Long Non-Coding RNA (lncRNA) Genes in Schistosoma mansoni Gonads
Source: Noncoding RNA. 2025 Mar 12;11(2):25. doi: 10.3390/ncrna11020025 (PMC11932260; doi:10.3390/ncrna11020025)
Supplement: Supplementary file 1 [file ncrna-11-00025-s001.zip › Supp.File3.lncRNA_in_diff_regions_in_testes_(name_overlaps_.tabular]

SmLINC000094-IBu	2
SmLINC000197-IBu	3
SmLINC000198-IBu	6
SmLINC000215-IBu	8
SmLINC000230-IBu	7
SmLINC000628-IBu	20
SmLINC000711-IBu	9
SmLINC000805-IBu	1
SmLINC001079-IBu	2
SmLINC001206-IBu	7
SmLINC001226-IBu	3
SmLINC001246-IBu	2
SmLINC001732-IBu	1
SmLINC001811-IBu	1
SmLINC001912-IBu	1
SmLINC001913-IBu	2
SmLINC001960-IBu	4
SmLINC001964-IBu	4
SmLINC002017-IBu	5
SmLINC002025-IBu	5
SmLINC002029-IBu	3
SmLINC002070-IBu	2
SmLINC002093-IBu	2
SmLINC002097-IBu	2
SmLINC002351-IBu	2
SmLINC002552-IBu	1
SmLINC002600-IBu	4
SmLINC002635-IBu	15
SmLINC002639-IBu	7
SmLINC002644-IBu	4
SmLINC002720-IBu	3
SmLINC002761-IBu	2
SmLINC002787-IBu	1
SmLINC002895-IBu	3
SmLINC002913-IBu	7
SmLINC003067-IBu	3
SmLINC003097-IBu	3
SmLINC003099-IBu	3
SmLINC003120-IBu	2
SmLINC003147-IBu	1
SmLINC003250-IBu	4
SmLINC003254-IBu	4
SmLINC003290-IBu	7
SmLINC003295-IBu	6
SmLINC003538-IBu	7
SmLINC003570-IBu	2
SmLINC003777-IBu	2
SmLINC003840-IBu	6
SmLINC004012-IBu	7
SmLINC004121-IBu	8
SmLINC004344-IBu	6
SmLINC004465-IBu	1
SmLINC004496-IBu	2
SmLINC004559-IBu	2
SmLINC004586-IBu	1
SmLINC004664-IBu	3
SmLINC004772-IBu	3
SmLINC004917-IBu	2
SmLINC004931-IBu	15
SmLINC004932-IBu	5
SmLINC004941-IBu	2
SmLINC004983-IBu	6
SmLINC005035-IBu	3
SmLINC005204-IBu	3
SmLINC005205-IBu	3
SmLINC005278-IBu	1
SmLINC005462-IBu	3
SmLINC005463-IBu	3
SmLINC005730-IBu	2
SmLINC005738-IBu	2
SmLINC005836-IBu	2
SmLINC005909-IBu	12
SmLINC005918-IBu	1
SmLINC006131-IBu	14
SmLINC006137-IBu	14
SmLINC006141-IBu	2
SmLINC006374-IBu	4
SmLINC006435-IBu	7
SmLINC006520-IBu	11
SmLINC006522-IBu	9
SmLINC006827-IBu	2
SmLINC100000794	2
SmLINC100002121	2
SmLINC100002122	2
SmLINC100002123	2
SmLINC100005819	3
SmLINC100025-IBu	1
SmLINC100052-IBu	6
SmLINC100053-IBu	9
SmLINC100054-IBu	9
SmLINC100057-IBu	9
SmLINC100058691	2
SmLINC100058-IBu	9
SmLINC100059064	8
SmLINC100062120	2
SmLINC100084-IBu	2
SmLINC100095857	4
SmLINC100096-IBu	3
SmLINC100126-IBu	2
SmLINC100154-IBu	2
SmLINC100155-IBu	3
SmLINC100157-IBu	3
SmLINC100161-IBu	4
SmLINC100162489	1
SmLINC100166-IBu	2
SmLINC100200-IBu	1
SmLINC100201-IBu	1
SmLINC100203-IBu	1
SmLINC100216589	9
SmLINC100225-IBu	1
SmLINC100232-IBu	1
SmLINC100245-IBu	2
SmLINC100489-IBu	3
SmLINC100490-IBu	3
SmLINC100491-IBu	3
SmLINC100493-IBu	1
SmLINC100495-IBu	2
SmLINC100496-IBu	3
SmLINC100497-IBu	2
SmLINC100498-IBu	2
SmLINC100535-IBu	3
SmLINC100559-IBu	1
SmLINC100562-IBu	3
SmLINC100575-IBu	3
SmLINC100576-IBu	3
SmLINC100577-IBu	3
SmLINC100585-IBu	1
SmLINC100586-IBu	1
SmLINC100588-IBu	1
SmLINC100589-IBu	1
SmLINC100590-IBu	1
SmLINC100591-IBu	1
SmLINC100592-IBu	3
SmLINC100593-IBu	3
SmLINC100594-IBu	4
SmLINC100595-IBu	4
SmLINC100596-IBu	3
SmLINC100615-IBu	1
SmLINC100642-IBu	1
SmLINC100643-IBu	1
SmLINC100685-IBu	1
SmLINC100710-IBu	1
SmLINC100715-IBu	1
SmLINC100748-IBu	1
SmLINC100815-IBu	2
SmLINC100816-IBu	2
SmLINC100817-IBu	2
SmLINC100835-IBu	1
SmLINC100872-IBu	2
SmLINC100873-IBu	1
SmLINC100874-IBu	1
SmLINC100875-IBu	1
SmLINC100877-IBu	1
SmLINC100878-IBu	2
SmLINC100882-IBu	2
SmLINC100902-IBu	2
SmLINC100908-IBu	15
SmLINC100909-IBu	1
SmLINC100912-IBu	2
SmLINC100914-IBu	1
SmLINC100923-IBu	1
SmLINC100975-IBu	3
SmLINC101034-IBu	8
SmLINC101069-IBu	2
SmLINC101128-IBu	1
SmLINC101149-IBu	6
SmLINC101161-IBu	7
SmLINC101162-IBu	3
SmLINC101163-IBu	5
SmLINC101164-IBu	16
SmLINC101186-IBu	4
SmLINC101200-IBu	4
SmLINC101214-IBu	1
SmLINC101252-IBu	3
SmLINC101254-IBu	3
SmLINC101255-IBu	2
SmLINC101286-IBu	2
SmLINC101287-IBu	2
SmLINC101309-IBu	7
SmLINC101310-IBu	5
SmLINC101331-IBu	1
SmLINC101359-IBu	1
SmLINC101362-IBu	2
SmLINC101363-IBu	2
SmLINC101411-IBu	1
SmLINC101462-IBu	3
SmLINC101500-IBu	1
SmLINC101510-IBu	4
SmLINC101519-IBu	3
SmLINC101659-IBu	6
SmLINC101734-IBu	4
SmLINC101744-IBu	3
SmLINC101754-IBu	2
SmLINC101755-IBu	3
SmLINC101759-IBu	2
SmLINC101788-IBu	1
SmLINC101811-IBu	1
SmLINC101813-IBu	1
SmLINC101896-IBu	11
SmLINC101897-IBu	7
SmLINC101898-IBu	25
SmLINC101899-IBu	2
SmLINC101907-IBu	1
SmLINC101993-IBu	11
SmLINC101994-IBu	11
SmLINC101995-IBu	11
SmLINC101996-IBu	8
SmLINC102050-IBu	11
SmLINC102051-IBu	2
SmLINC102068-IBu	2
SmLINC102069-IBu	2
SmLINC102070-IBu	2
SmLINC102088-IBu	1
SmLINC102090-IBu	8
SmLINC102091-IBu	20
SmLINC102093-IBu	8
SmLINC102094-IBu	6
SmLINC102095-IBu	4
SmLINC102096-IBu	3
SmLINC102097-IBu	3
SmLINC102106-IBu	7
SmLINC102243-IBu	3
SmLINC102248-IBu	2
SmLINC102249-IBu	2
SmLINC102298-IBu	5
SmLINC102299-IBu	1
SmLINC102306-IBu	1
SmLINC102376-IBu	2
SmLINC102377-IBu	2
SmLINC102378-IBu	2
SmLINC102387-IBu	2
SmLINC102396-IBu	1
SmLINC102403-IBu	1
SmLINC102404-IBu	7
SmLINC102408-IBu	1
SmLINC102409-IBu	1
SmLINC102410-IBu	3
SmLINC102411-IBu	2
SmLINC102412-IBu	2
SmLINC102413-IBu	1
SmLINC102415-IBu	1
SmLINC102416-IBu	1
SmLINC102417-IBu	1
SmLINC102418-IBu	1
SmLINC102419-IBu	1
SmLINC102425-IBu	7
SmLINC102426-IBu	5
SmLINC102427-IBu	7
SmLINC102428-IBu	7
SmLINC102429-IBu	5
SmLINC102430-IBu	21
SmLINC102431-IBu	7
SmLINC102432-IBu	9
SmLINC102433-IBu	13
SmLINC102434-IBu	2
SmLINC102435-IBu	6
SmLINC102454-IBu	2
SmLINC102494-IBu	2
SmLINC102497-IBu	3
SmLINC102528-IBu	5
SmLINC102530-IBu	3
SmLINC102531-IBu	1
SmLINC102532-IBu	2
SmLINC102586-IBu	3
SmLINC102587-IBu	3
SmLINC102590-IBu	3
SmLINC102597-IBu	1
SmLINC102602-IBu	1
SmLINC102639-IBu	2
SmLINC102640-IBu	10
SmLINC102641-IBu	2
SmLINC102642-IBu	2
SmLINC102672-IBu	1
SmLINC102673-IBu	1
SmLINC102674-IBu	1
SmLINC102683-IBu	2
SmLINC102684-IBu	7
SmLINC102685-IBu	2
SmLINC102735-IBu	1
SmLINC102758-IBu	2
SmLINC102759-IBu	1
SmLINC102766-IBu	4
SmLINC102796-IBu	7
SmLINC102797-IBu	3
SmLINC102799-IBu	4
SmLINC102800-IBu	4
SmLINC102891-IBu	2
SmLINC102893-IBu	2
SmLINC102895-IBu	1
SmLINC102896-IBu	1
SmLINC102955-IBu	1
SmLINC102990-IBu	7
SmLINC102999-IBu	1
SmLINC103071-IBu	4
SmLINC103072-IBu	4
SmLINC103073-IBu	4
SmLINC103074-IBu	4
SmLINC103075-IBu	4
SmLINC103076-IBu	4
SmLINC103080-IBu	3
SmLINC103081-IBu	3
SmLINC103083-IBu	6
SmLINC103090-IBu	2
SmLINC103121-IBu	1
SmLINC103126-IBu	4
SmLINC103127-IBu	4
SmLINC103128-IBu	3
SmLINC103129-IBu	4
SmLINC103318-IBu	1
SmLINC103333-IBu	1
SmLINC103334-IBu	1
SmLINC103337-IBu	1
SmLINC103338-IBu	1
SmLINC103340-IBu	1
SmLINC103355-IBu	3
SmLINC103357-IBu	2
SmLINC103359-IBu	8
SmLINC103360-IBu	4
SmLINC103384-IBu	1
SmLINC103385-IBu	11
SmLINC103632-IBu	1
SmLINC103644-IBu	5
SmLINC103652-IBu	2
SmLINC103685-IBu	5
SmLINC103686-IBu	5
SmLINC103688-IBu	2
SmLINC103690-IBu	2
SmLINC103691-IBu	2
SmLINC103692-IBu	2
SmLINC103693-IBu	7
SmLINC103694-IBu	2
SmLINC103695-IBu	2
SmLINC103737-IBu	28
SmLINC103738-IBu	6
SmLINC103739-IBu	8
SmLINC103762-IBu	5
SmLINC103797-IBu	5
SmLINC103798-IBu	4
SmLINC103810-IBu	9
SmLINC103816-IBu	1
SmLINC103858-IBu	5
SmLINC103859-IBu	7
SmLINC103862-IBu	3
SmLINC103863-IBu	1
SmLINC103867-IBu	1
SmLINC103874-IBu	6
SmLINC103875-IBu	4
SmLINC103880-IBu	2
SmLINC103882-IBu	6
SmLINC103888-IBu	2
SmLINC103977-IBu	4
SmLINC104003-IBu	11
SmLINC104004-IBu	12
SmLINC104006-IBu	11
SmLINC104008-IBu	12
SmLINC104009-IBu	11
SmLINC104013-IBu	1
SmLINC104016-IBu	1
SmLINC104045-IBu	1
SmLINC104091-IBu	1
SmLINC104156-IBu	2
SmLINC104189-IBu	2
SmLINC104201-IBu	2
SmLINC104207-IBu	1
SmLINC104208-IBu	9
SmLINC104212-IBu	1
SmLINC104214-IBu	7
SmLINC104216-IBu	1
SmLINC104217-IBu	1
SmLINC104225-IBu	1
SmLINC104226-IBu	1
SmLINC104227-IBu	1
SmLINC104283-IBu	2
SmLINC104284-IBu	6
SmLINC104286-IBu	5
SmLINC104289-IBu	6
SmLINC104293-IBu	24
SmLINC104349-IBu	2
SmLINC104350-IBu	3
SmLINC104359-IBu	6
SmLINC104360-IBu	6
SmLINC104361-IBu	6
SmLINC104362-IBu	4
SmLINC104363-IBu	6
SmLINC104364-IBu	8
SmLINC104379-IBu	16
SmLINC104381-IBu	1
SmLINC104382-IBu	1
SmLINC104383-IBu	9
SmLINC104407-IBu	2
SmLINC104408-IBu	1
SmLINC104541-IBu	1
SmLINC104624-IBu	1
SmLINC104658-IBu	1
SmLINC104833-IBu	1
SmLINC104856-IBu	2
SmLINC104857-IBu	5
SmLINC104858-IBu	2
SmLINC104859-IBu	5
SmLINC104860-IBu	2
SmLINC104861-IBu	2
SmLINC104862-IBu	8
SmLINC104901-IBu	11
SmLINC104912-IBu	1
SmLINC104937-IBu	9
SmLINC104938-IBu	2
SmLINC104949-IBu	3
SmLINC104999-IBu	1
SmLINC105001-IBu	6
SmLINC105030-IBu	2
SmLINC105031-IBu	6
SmLINC105035-IBu	6
SmLINC105037-IBu	1
SmLINC105038-IBu	4
SmLINC105039-IBu	10
SmLINC105040-IBu	6
SmLINC105064-IBu	8
SmLINC105065-IBu	4
SmLINC105068-IBu	5
SmLINC105069-IBu	2
SmLINC105070-IBu	6
SmLINC105077-IBu	1
SmLINC105144-IBu	1
SmLINC105153-IBu	1
SmLINC105171-IBu	1
SmLINC105179-IBu	1
SmLINC105218-IBu	3
SmLINC105219-IBu	3
SmLINC105220-IBu	3
SmLINC105221-IBu	7
SmLINC105222-IBu	3
SmLINC105223-IBu	3
SmLINC105224-IBu	5
SmLINC105246-IBu	1
SmLINC105247-IBu	1
SmLINC105248-IBu	4
SmLINC105264-IBu	13
SmLINC105265-IBu	13
SmLINC105266-IBu	3
SmLINC105292-IBu	3
SmLINC105298-IBu	1
SmLINC105299-IBu	2
SmLINC105365-IBu	2
SmLINC105366-IBu	3
SmLINC105370-IBu	13
SmLINC105395-IBu	26
SmLINC105396-IBu	26
SmLINC105397-IBu	2
SmLINC105427-IBu	1
SmLINC105428-IBu	1
SmLINC105429-IBu	1
SmLINC105451-IBu	1
SmLINC105464-IBu	2
SmLINC105466-IBu	1
SmLINC105596-IBu	1
SmLINC105606-IBu	3
SmLINC105610-IBu	28
SmLINC105611-IBu	7
SmLINC105612-IBu	1
SmLINC105614-IBu	9
SmLINC105616-IBu	9
SmLINC105620-IBu	1
SmLINC105635-IBu	2
SmLINC105636-IBu	2
SmLINC105637-IBu	2
SmLINC105638-IBu	2
SmLINC105639-IBu	2
SmLINC105640-IBu	2
SmLINC105641-IBu	2
SmLINC105642-IBu	2
SmLINC105653-IBu	1
SmLINC105732-IBu	3
SmLINC105733-IBu	3
SmLINC105741-IBu	4
SmLINC105747-IBu	2
SmLINC105748-IBu	3
SmLINC105749-IBu	2
SmLINC105750-IBu	1
SmLINC105751-IBu	2
SmLINC105757-IBu	1
SmLINC105758-IBu	4
SmLINC105759-IBu	3
SmLINC105763-IBu	4
SmLINC105764-IBu	5
SmLINC105792-IBu	2
SmLINC105793-IBu	2
SmLINC105794-IBu	2
SmLINC105820-IBu	1
SmLINC105821-IBu	1
SmLINC105849-IBu	4
SmLINC105850-IBu	4
SmLINC105851-IBu	5
SmLINC105852-IBu	4
SmLINC105853-IBu	4
SmLINC105861-IBu	8
SmLINC105873-IBu	2
SmLINC106006-IBu	1
SmLINC106096-IBu	1
SmLINC106111-IBu	3
SmLINC106190-IBu	4
SmLINC106203-IBu	1
SmLINC106205-IBu	2
SmLINC106262-IBu	2
SmLINC106263-IBu	2
SmLINC106284-IBu	2
SmLINC106381-IBu	2
SmLINC106419-IBu	1
SmLINC106420-IBu	1
SmLINC106440-IBu	1
SmLINC106473-IBu	4
SmLINC106484-IBu	1
SmLINC106525-IBu	3
SmLINC106555-IBu	3
SmLINC106642-IBu	13
SmLINC106761-IBu	2
SmLINC106762-IBu	1
SmLINC106775-IBu	2
SmLINC106776-IBu	2
SmLINC106777-IBu	26
SmLINC106780-IBu	1
SmLINC106782-IBu	4
SmLINC106789-IBu	7
SmLINC106794-IBu	1
SmLINC106802-IBu	10
SmLINC106817-IBu	1
SmLINC106823-IBu	1
SmLINC106851-IBu	2
SmLINC106924-IBu	1
SmLINC106925-IBu	1
SmLINC106926-IBu	1
SmLINC106928-IBu	1
SmLINC106953-IBu	4
SmLINC106967-IBu	1
SmLINC106968-IBu	1
SmLINC107069-IBu	3
SmLINC107075-IBu	4
SmLINC107077-IBu	3
SmLINC107078-IBu	3
SmLINC107079-IBu	3
SmLINC107080-IBu	4
SmLINC107088-IBu	3
SmLINC107106-IBu	3
SmLINC107107-IBu	1
SmLINC107114-IBu	4
SmLINC107115-IBu	6
SmLINC107116-IBu	19
SmLINC107192-IBu	4
SmLINC107207-IBu	1
SmLINC107208-IBu	1
SmLINC107209-IBu	1
SmLINC107225-IBu	1
SmLINC107227-IBu	1
SmLINC107228-IBu	1
SmLINC107230-IBu	2
SmLINC107240-IBu	2
SmLINC107251-IBu	6
SmLINC107252-IBu	10
SmLINC107253-IBu	6
SmLINC107284-IBu	1
SmLINC107289-IBu	1
SmLINC107337-IBu	5
SmLINC107432-IBu	22
SmLINC107433-IBu	5
SmLINC107455-IBu	3
SmLINC107548-IBu	13
SmLINC107551-IBu	14
SmLINC107565-IBu	2
SmLINC107585-IBu	8
SmLINC107621-IBu	9
SmLINC107624-IBu	9
SmLINC107670-IBu	9
SmLINC107672-IBu	7
SmLINC107674-IBu	7
SmLINC107675-IBu	3
SmLINC107686-IBu	1
SmLINC107711-IBu	3
SmLINC107718-IBu	2
SmLINC107792-IBu	2
SmLINC107793-IBu	2
SmLINC107794-IBu	2
SmLINC107795-IBu	2
SmLINC107822-IBu	1
SmLINC107864-IBu	13
SmLINC107865-IBu	5
SmLINC107928-IBu	3
SmLINC107930-IBu	2
SmLINC107931-IBu	11
SmLINC107947-IBu	1
SmLINC107948-IBu	1
SmLINC107949-IBu	1
SmLINC107959-IBu	1
SmLINC107961-IBu	3
SmLINC107962-IBu	2
SmLINC107979-IBu	3
SmLINC107980-IBu	1
SmLINC107983-IBu	4
SmLINC107987-IBu	5
SmLINC108086-IBu	1
SmLINC108090-IBu	1
SmLINC108096-IBu	1
SmLINC108125-IBu	2
SmLINC108126-IBu	2
SmLINC108214-IBu	1
SmLINC108215-IBu	9
SmLINC108239-IBu	1
SmLINC108252-IBu	3
SmLINC108277-IBu	1
SmLINC108278-IBu	1
SmLINC108279-IBu	1
SmLINC108280-IBu	13
SmLINC108281-IBu	13
SmLINC108282-IBu	7
SmLINC108283-IBu	14
SmLINC108284-IBu	12
SmLINC108285-IBu	17
SmLINC108286-IBu	17
SmLINC108287-IBu	17
SmLINC108288-IBu	2
SmLINC108289-IBu	17
SmLINC108290-IBu	4
SmLINC108304-IBu	5
SmLINC108305-IBu	5
SmLINC108307-IBu	16
SmLINC108308-IBu	16
SmLINC108310-IBu	16
SmLINC108311-IBu	19
SmLINC108314-IBu	16
SmLINC108315-IBu	5
SmLINC108317-IBu	19
SmLINC108318-IBu	10
SmLINC108322-IBu	2
SmLINC108323-IBu	2
SmLINC108324-IBu	2
SmLINC108325-IBu	2
SmLINC108364-IBu	1
SmLINC108388-IBu	7
SmLINC108418-IBu	2
SmLINC108458-IBu	1
SmLINC108488-IBu	1
SmLINC108513-IBu	2
SmLINC108586-IBu	8
SmLINC108603-IBu	1
SmLINC108622-IBu	8
SmLINC108623-IBu	8
SmLINC108625-IBu	8
SmLINC108626-IBu	8
SmLINC108639-IBu	3
SmLINC108640-IBu	3
SmLINC108641-IBu	3
SmLINC108642-IBu	3
SmLINC108643-IBu	3
SmLINC108644-IBu	1
SmLINC108646-IBu	3
SmLINC108647-IBu	3
SmLINC108697-IBu	2
SmLINC108746-IBu	2
SmLINC108749-IBu	3
SmLINC108823-IBu	4
SmLINC108829-IBu	8
SmLINC108830-IBu	9
SmLINC108831-IBu	8
SmLINC108832-IBu	8
SmLINC108833-IBu	13
SmLINC108861-IBu	2
SmLINC108862-IBu	1
SmLINC108863-IBu	1
SmLINC108864-IBu	2
SmLINC108874-IBu	9
SmLINC108887-IBu	1
SmLINC108921-IBu	2
SmLINC109012-IBu	3
SmLINC109013-IBu	6
SmLINC109014-IBu	2
SmLINC109028-IBu	13
SmLINC109102-IBu	1
SmLINC109103-IBu	4
SmLINC109171-IBu	7
SmLINC109173-IBu	1
SmLINC109174-IBu	1
SmLINC109175-IBu	3
SmLINC109176-IBu	8
SmLINC109194-IBu	4
SmLINC109195-IBu	6
SmLINC109197-IBu	3
SmLINC109203-IBu	2
SmLINC109205-IBu	2
SmLINC109207-IBu	1
SmLINC109210-IBu	4
SmLINC109212-IBu	2
SmLINC109243-IBu	9
SmLINC109269-IBu	12
SmLINC109289-IBu	5
SmLINC109292-IBu	1
SmLINC109306-IBu	7
SmLINC109307-IBu	3
SmLINC109308-IBu	1
SmLINC109309-IBu	11
SmLINC109310-IBu	11
SmLINC109311-IBu	1
SmLINC109312-IBu	8
SmLINC109389-IBu	2
SmLINC109419-IBu	1
SmLINC109421-IBu	1
SmLINC109422-IBu	1
SmLINC109423-IBu	1
SmLINC109440-IBu	5
SmLINC109441-IBu	5
SmLINC109442-IBu	5
SmLINC109443-IBu	5
SmLINC109448-IBu	2
SmLINC109453-IBu	2
SmLINC109482-IBu	1
SmLINC109495-IBu	17
SmLINC109496-IBu	34
SmLINC109497-IBu	1
SmLINC109550-IBu	4
SmLINC109562-IBu	4
SmLINC109563-IBu	4
SmLINC109564-IBu	7
SmLINC109581-IBu	1
SmLINC109599-IBu	5
SmLINC109601-IBu	15
SmLINC109602-IBu	6
SmLINC109625-IBu	11
SmLINC109731-IBu	2
SmLINC109743-IBu	1
SmLINC109746-IBu	1
SmLINC109749-IBu	2
SmLINC109776-IBu	2
SmLINC109778-IBu	3
SmLINC109779-IBu	6
SmLINC109781-IBu	6
SmLINC109782-IBu	6
SmLINC109783-IBu	6
SmLINC109805-IBu	1
SmLINC109806-IBu	1
SmLINC109809-IBu	1
SmLINC109810-IBu	1
SmLINC109815-IBu	2
SmLINC109816-IBu	14
SmLINC109817-IBu	2
SmLINC109819-IBu	3
SmLINC109821-IBu	1
SmLINC109823-IBu	4
SmLINC109824-IBu	7
SmLINC109825-IBu	7
SmLINC109826-IBu	7
SmLINC109827-IBu	7
SmLINC109828-IBu	7
SmLINC109829-IBu	1
SmLINC109830-IBu	7
SmLINC109831-IBu	13
SmLINC109832-IBu	7
SmLINC109833-IBu	14
SmLINC109869-IBu	1
SmLINC109945-IBu	1
SmLINC109947-IBu	1
SmLINC109948-IBu	1
SmLINC109949-IBu	3
SmLINC109951-IBu	9
SmLINC109952-IBu	11
SmLINC109953-IBu	2
SmLINC109954-IBu	1
SmLINC109956-IBu	2
SmLINC109957-IBu	23
SmLINC109983-IBu	2
SmLINC109984-IBu	7
SmLINC109990-IBu	3
SmLINC109991-IBu	18
SmLINC110015-IBu	2
SmLINC110038-IBu	2
SmLINC110040-IBu	1
SmLINC110041-IBu	1
SmLINC110043-IBu	2
SmLINC110054-IBu	2
SmLINC110056-IBu	1
SmLINC110072-IBu	5
SmLINC110073-IBu	1
SmLINC110074-IBu	2
SmLINC110084-IBu	8
SmLINC110108-IBu	4
SmLINC110109-IBu	4
SmLINC110127-IBu	1
SmLINC110128-IBu	1
SmLINC110153-IBu	4
SmLINC110182-IBu	4
SmLINC110184-IBu	3
SmLINC110189-IBu	2
SmLINC110190-IBu	2
SmLINC110226-IBu	3
SmLINC110228-IBu	3
SmLINC110229-IBu	3
SmLINC110230-IBu	3
SmLINC110274-IBu	2
SmLINC110275-IBu	2
SmLINC110365-IBu	1
SmLINC110395-IBu	1
SmLINC110396-IBu	1
SmLINC110417-IBu	3
SmLINC110418-IBu	3
SmLINC110424-IBu	3
SmLINC110426-IBu	3
SmLINC110427-IBu	2
SmLINC110450-IBu	1
SmLINC110451-IBu	6
SmLINC110452-IBu	3
SmLINC110492-IBu	2
SmLINC110526-IBu	5
SmLINC110535-IBu	1
SmLINC110537-IBu	1
SmLINC110538-IBu	1
SmLINC110539-IBu	1
SmLINC110556-IBu	1
SmLINC110557-IBu	8
SmLINC110558-IBu	9
SmLINC110562-IBu	5
SmLINC110563-IBu	9
SmLINC110573-IBu	6
SmLINC110587-IBu	3
SmLINC110589-IBu	3
SmLINC110591-IBu	7
SmLINC110592-IBu	11
SmLINC110593-IBu	2
SmLINC110594-IBu	2
SmLINC110595-IBu	2
SmLINC110599-IBu	6
SmLINC110600-IBu	6
SmLINC110601-IBu	6
SmLINC110602-IBu	3
SmLINC110603-IBu	3
SmLINC110604-IBu	7
SmLINC110605-IBu	2
SmLINC110635-IBu	4
SmLINC110636-IBu	4
SmLINC110637-IBu	4
SmLINC110639-IBu	4
SmLINC110643-IBu	3
SmLINC110653-IBu	4
SmLINC110654-IBu	1
SmLINC110666-IBu	1
SmLINC110668-IBu	4
SmLINC110669-IBu	12
SmLINC110677-IBu	1
SmLINC110692-IBu	2
SmLINC110697-IBu	2
SmLINC110700-IBu	7
SmLINC110702-IBu	4
SmLINC110704-IBu	1
SmLINC110712-IBu	1
SmLINC110718-IBu	2
SmLINC110720-IBu	2
SmLINC110736-IBu	2
SmLINC110755-IBu	1
SmLINC110785-IBu	3
SmLINC110790-IBu	5
SmLINC110842-IBu	1
SmLINC110843-IBu	2
SmLINC110844-IBu	16
SmLINC110845-IBu	2
SmLINC110873-IBu	1
SmLINC110874-IBu	1
SmLINC110907-IBu	7
SmLINC110920-IBu	3
SmLINC110937-IBu	3
SmLINC110938-IBu	3
SmLINC110949-IBu	2
SmLINC111099-IBu	2
SmLINC111105-IBu	14
SmLINC111106-IBu	6
SmLINC111107-IBu	6
SmLINC111108-IBu	10
SmLINC111109-IBu	10
SmLINC111110-IBu	3
SmLINC111111-IBu	10
SmLINC111112-IBu	8
SmLINC111137-IBu	2
SmLINC111140-IBu	2
SmLINC111201-IBu	1
SmLINC111335-IBu	1
SmLINC111345-IBu	2
SmLINC111362-IBu	2
SmLINC111378-IBu	4
SmLINC111428-IBu	18
SmLINC111468-IBu	6
SmLINC111471-IBu	11
SmLINC111472-IBu	7
SmLINC111473-IBu	7
SmLINC111476-IBu	1
SmLINC111493-IBu	4
SmLINC111494-IBu	8
SmLINC111495-IBu	8
SmLINC111496-IBu	8
SmLINC111534-IBu	14
SmLINC111535-IBu	2
SmLINC111536-IBu	20
SmLINC111537-IBu	11
SmLINC111538-IBu	14
SmLINC111540-IBu	16
SmLINC111542-IBu	18
SmLINC111543-IBu	2
SmLINC111544-IBu	4
SmLINC111545-IBu	30
SmLINC111546-IBu	4
SmLINC111547-IBu	7
SmLINC111548-IBu	4
SmLINC111549-IBu	30
SmLINC111575-IBu	1
SmLINC111576-IBu	1
SmLINC111581-IBu	1
SmLINC111608-IBu	2
SmLINC111772-IBu	2
SmLINC111825-IBu	2
SmLINC111848-IBu	1
SmLINC111862-IBu	2
SmLINC111863-IBu	4
SmLINC111868-IBu	28
SmLINC111972-IBu	1
SmLINC112008-IBu	3
SmLINC112020-IBu	1
SmLINC112043-IBu	1
SmLINC112052-IBu	1
SmLINC112053-IBu	1
SmLINC112054-IBu	1
SmLINC112055-IBu	7
SmLINC112056-IBu	5
SmLINC112057-IBu	3
SmLINC112065-IBu	5
SmLINC112067-IBu	4
SmLINC112068-IBu	1
SmLINC112069-IBu	9
SmLINC112070-IBu	6
SmLINC112071-IBu	5
SmLINC112072-IBu	8
SmLINC112073-IBu	5
SmLINC112074-IBu	1
SmLINC112075-IBu	29
SmLINC112076-IBu	5
SmLINC112077-IBu	11
SmLINC112078-IBu	2
SmLINC112100-IBu	3
SmLINC112105-IBu	2
SmLINC112135-IBu	3
SmLINC112176-IBu	10
SmLINC112177-IBu	3
SmLINC112178-IBu	23
SmLINC112179-IBu	24
SmLINC112180-IBu	10
SmLINC112181-IBu	2
SmLINC112284-IBu	2
SmLINC112355-IBu	1
SmLINC112358-IBu	3
SmLINC112473-IBu	1
SmLINC112474-IBu	1
SmLINC112475-IBu	1
SmLINC112476-IBu	1
SmLINC112509-IBu	4
SmLINC112510-IBu	1
SmLINC112583-IBu	7
SmLINC112584-IBu	7
SmLINC112585-IBu	1
SmLINC112587-IBu	2
SmLINC112589-IBu	3
SmLINC112590-IBu	4
SmLINC112613-IBu	6
SmLINC112663-IBu	1
SmLINC112664-IBu	2
SmLINC112665-IBu	3
SmLINC112666-IBu	1
SmLINC112667-IBu	1
SmLINC112668-IBu	2
SmLINC112675-IBu	2
SmLINC112676-IBu	14
SmLINC112677-IBu	1
SmLINC112678-IBu	20
SmLINC112705-IBu	7
SmLINC112712-IBu	1
SmLINC112714-IBu	11
SmLINC112715-IBu	3
SmLINC112724-IBu	2
SmLINC112725-IBu	1
SmLINC112728-IBu	3
SmLINC112730-IBu	1
SmLINC112732-IBu	1
SmLINC112738-IBu	2
SmLINC112747-IBu	2
SmLINC112748-IBu	2
SmLINC112752-IBu	1
SmLINC112753-IBu	12
SmLINC112754-IBu	1
SmLINC112755-IBu	12
SmLINC112756-IBu	12
SmLINC112757-IBu	12
SmLINC112758-IBu	12
SmLINC112759-IBu	12
SmLINC112760-IBu	3
SmLINC112762-IBu	6
SmLINC112771-IBu	10
SmLINC112772-IBu	35
SmLINC112773-IBu	1
SmLINC112774-IBu	5
SmLINC112776-IBu	4
SmLINC112777-IBu	3
SmLINC112778-IBu	3
SmLINC112779-IBu	4
SmLINC112780-IBu	6
SmLINC112781-IBu	9
SmLINC112783-IBu	3
SmLINC112784-IBu	1
SmLINC112882-IBu	5
SmLINC112940-IBu	4
SmLINC112969-IBu	8
SmLINC112977-IBu	1
SmLINC113025-IBu	2
SmLINC113026-IBu	2
SmLINC113028-IBu	6
SmLINC113029-IBu	2
SmLINC113031-IBu	2
SmLINC113032-IBu	2
SmLINC113034-IBu	2
SmLINC113035-IBu	3
SmLINC113134-IBu	1
SmLINC113185-IBu	2
SmLINC113257-IBu	1
SmLINC113261-IBu	1
SmLINC113287-IBu	5
SmLINC113288-IBu	4
SmLINC113345-IBu	4
SmLINC113350-IBu	5
SmLINC113362-IBu	3
SmLINC113384-IBu	5
SmLINC113395-IBu	1
SmLINC113487-IBu	2
SmLINC113515-IBu	2
SmLINC113517-IBu	1
SmLINC113560-IBu	4
SmLINC113577-IBu	1
SmLINC113578-IBu	1
SmLINC113614-IBu	17
SmLINC113615-IBu	17
SmLINC113616-IBu	8
SmLINC113617-IBu	8
SmLINC113618-IBu	5
SmLINC113619-IBu	5
SmLINC113649-IBu	4
SmLINC113669-IBu	7
SmLINC113757-IBu	3
SmLINC113766-IBu	1
SmLINC113792-IBu	3
SmLINC113793-IBu	1
SmLINC113796-IBu	1
SmLINC113802-IBu	5
SmLINC113803-IBu	5
SmLINC113804-IBu	4
SmLINC113805-IBu	4
SmLINC113999-IBu	4
SmLINC114000-IBu	4
SmLINC114114-IBu	3
SmLINC114175-IBu	2
SmLINC114176-IBu	3
SmLINC114271-IBu	2
SmLINC114307-IBu	2
SmLINC114308-IBu	2
SmLINC114310-IBu	2
SmLINC114335-IBu	9
SmLINC114359-IBu	2
SmLINC114366-IBu	1
SmLINC114378-IBu	4
SmLINC114379-IBu	1
SmLINC114392-IBu	3
SmLINC114429-IBu	1
SmLINC114431-IBu	11
SmLINC114432-IBu	3
SmLINC114433-IBu	2
SmLINC114435-IBu	7
SmLINC114509-IBu	2
SmLINC114510-IBu	2
SmLINC114512-IBu	2
SmLINC114514-IBu	3
SmLINC114515-IBu	1
SmLINC114541-IBu	2
SmLINC114542-IBu	1
SmLINC114543-IBu	4
SmLINC114622-IBu	5
SmLINC114652-IBu	2
SmLINC114718-IBu	2
SmLINC114725-IBu	8
SmLINC114726-IBu	13
SmLINC114729-IBu	7
SmLINC114730-IBu	4
SmLINC114751-IBu	4
SmLINC114752-IBu	2
SmLINC114755-IBu	2
SmLINC114764-IBu	14
SmLINC114766-IBu	4
SmLINC114767-IBu	4
SmLINC114818-IBu	2
SmLINC114819-IBu	2
SmLINC114820-IBu	2
SmLINC114821-IBu	23
SmLINC114823-IBu	2
SmLINC114824-IBu	2
SmLINC114825-IBu	2
SmLINC114826-IBu	2
SmLINC114827-IBu	2
SmLINC114828-IBu	2
SmLINC114829-IBu	2
SmLINC114830-IBu	2
SmLINC114831-IBu	2
SmLINC114832-IBu	2
SmLINC114833-IBu	2
SmLINC114859-IBu	3
SmLINC114860-IBu	1
SmLINC114863-IBu	1
SmLINC114866-IBu	7
SmLINC114867-IBu	1
SmLINC114868-IBu	26
SmLINC114869-IBu	19
SmLINC114871-IBu	1
SmLINC114881-IBu	1
SmLINC114882-IBu	1
SmLINC114883-IBu	1
SmLINC114884-IBu	1
SmLINC114892-IBu	2
SmLINC114893-IBu	2
SmLINC114954-IBu	8
SmLINC114960-IBu	7
SmLINC114961-IBu	2
SmLINC114983-IBu	3
SmLINC114994-IBu	6
SmLINC114995-IBu	2
SmLINC114996-IBu	3
SmLINC114999-IBu	12
SmLINC115001-IBu	9
SmLINC115023-IBu	4
SmLINC115029-IBu	1
SmLINC115043-IBu	4
SmLINC115044-IBu	1
SmLINC115064-IBu	4
SmLINC115068-IBu	1
SmLINC115074-IBu	1
SmLINC115075-IBu	1
SmLINC115076-IBu	1
SmLINC115077-IBu	1
SmLINC115142-IBu	1
SmLINC115158-IBu	2
SmLINC115159-IBu	5
SmLINC115169-IBu	2
SmLINC115170-IBu	2
SmLINC115280-IBu	2
SmLINC115282-IBu	2
SmLINC115286-IBu	2
SmLINC115297-IBu	1
SmLINC115302-IBu	14
SmLINC115319-IBu	1
SmLINC115320-IBu	1
SmLINC115356-IBu	1
SmLINC115397-IBu	2
SmLINC115444-IBu	9
SmLINC115445-IBu	2
SmLINC115446-IBu	4
SmLINC115447-IBu	3
SmLINC115462-IBu	2
SmLINC115488-IBu	2
SmLINC115489-IBu	2
SmLINC115492-IBu	5
SmLINC115493-IBu	6
SmLINC115554-IBu	1
SmLINC115582-IBu	7
SmLINC115583-IBu	7
SmLINC115637-IBu	1
SmLINC115638-IBu	1
SmLINC115656-IBu	1
SmLINC115657-IBu	1
SmLINC115658-IBu	1
SmLINC115660-IBu	1
SmLINC115668-IBu	3
SmLINC115669-IBu	3
SmLINC115671-IBu	2
SmLINC115701-IBu	1
SmLINC115745-IBu	4
SmLINC115827-IBu	7
SmLINC115869-IBu	3
SmLINC115870-IBu	3
SmLINC115889-IBu	1
SmLINC115901-IBu	2
SmLINC115910-IBu	4
SmLINC115930-IBu	1
SmLINC115934-IBu	2
SmLINC116008-IBu	5
SmLINC116011-IBu	2
SmLINC116012-IBu	2
SmLINC116013-IBu	2
SmLINC116015-IBu	2
SmLINC116017-IBu	5
SmLINC116019-IBu	3
SmLINC116021-IBu	1
SmLINC116023-IBu	1
SmLINC116061-IBu	5
SmLINC116062-IBu	11
SmLINC116063-IBu	5
SmLINC116064-IBu	17
SmLINC116067-IBu	1
SmLINC116075-IBu	4
SmLINC116094-IBu	5
SmLINC116095-IBu	3
SmLINC116116-IBu	4
SmLINC116117-IBu	6
SmLINC116118-IBu	8
SmLINC116119-IBu	6
SmLINC116120-IBu	7
SmLINC116121-IBu	5
SmLINC116140-IBu	2
SmLINC116141-IBu	3
SmLINC116219-IBu	1
SmLINC116238-IBu	5
SmLINC116283-IBu	1
SmLINC116284-IBu	1
SmLINC116285-IBu	1
SmLINC116333-IBu	4
SmLINC116334-IBu	2
SmLINC116335-IBu	5
SmLINC116336-IBu	4
SmLINC116337-IBu	5
SmLINC116360-IBu	5
SmLINC116366-IBu	14
SmLINC116367-IBu	16
SmLINC116493-IBu	11
SmLINC116495-IBu	3
SmLINC116522-IBu	2
SmLINC116523-IBu	3
SmLINC116526-IBu	1
SmLINC116527-IBu	1
SmLINC116540-IBu	2
SmLINC116541-IBu	2
SmLINC116542-IBu	3
SmLINC116557-IBu	5
SmLINC116559-IBu	8
SmLINC116566-IBu	21
SmLINC116577-IBu	7
SmLINC116579-IBu	1
SmLINC116582-IBu	2
SmLINC116623-IBu	2
SmLINC116625-IBu	3
SmLINC116626-IBu	1
SmLINC116649-IBu	1
SmLINC116651-IBu	8
SmLINC116657-IBu	5
SmLINC116658-IBu	6
SmLINC116659-IBu	7
SmLINC116660-IBu	4
SmLINC116685-IBu	10
SmLINC116689-IBu	1
SmLINC116716-IBu	2
SmLINC116718-IBu	2
SmLINC116723-IBu	1
SmLINC116724-IBu	5
SmLINC116725-IBu	1
SmLINC116726-IBu	7
SmLINC116727-IBu	5
SmLINC116728-IBu	1
SmLINC116740-IBu	1
SmLINC116744-IBu	7
SmLINC116748-IBu	14
SmLINC116749-IBu	9
SmLINC116779-IBu	2
SmLINC116781-IBu	2
SmLINC116902-IBu	3
SmLINC116903-IBu	9
SmLINC116904-IBu	4
SmLINC116905-IBu	6
SmLINC116906-IBu	6
SmLINC116907-IBu	2
SmLINC116910-IBu	2
SmLINC116911-IBu	7
SmLINC116912-IBu	2
SmLINC116913-IBu	8
SmLINC116914-IBu	7
SmLINC116966-IBu	3
SmLINC117013-IBu	4
SmLINC117014-IBu	10
SmLINC117015-IBu	1
SmLINC117016-IBu	13
SmLINC117042-IBu	3
SmLINC117043-IBu	7
SmLINC117044-IBu	17
SmLINC117045-IBu	7
SmLINC117053-IBu	1
SmLINC117054-IBu	9
SmLINC117055-IBu	3
SmLINC117094-IBu	3
SmLINC117095-IBu	1
SmLINC117098-IBu	1
SmLINC117099-IBu	5
SmLINC117107-IBu	1
SmLINC117108-IBu	6
SmLINC117111-IBu	2
SmLINC117189-IBu	5
SmLINC117237-IBu	5
SmLINC117240-IBu	4
SmLINC117256-IBu	10
SmLINC117320-IBu	2
SmLINC117323-IBu	4
SmLINC117347-IBu	9
SmLINC117348-IBu	9
SmLINC117349-IBu	9
SmLINC117350-IBu	9
SmLINC117351-IBu	9
SmLINC117352-IBu	6
SmLINC117353-IBu	3
SmLINC117354-IBu	5
SmLINC117356-IBu	9
SmLINC117428-IBu	1
SmLINC117451-IBu	2
SmLINC117461-IBu	2
SmLINC117462-IBu	7
SmLINC117463-IBu	6
SmLINC117467-IBu	5
SmLINC117468-IBu	6
SmLINC117474-IBu	4
SmLINC117476-IBu	7
SmLINC117481-IBu	5
SmLINC117482-IBu	7
SmLINC117491-IBu	7
SmLINC117590-IBu	3
SmLINC117591-IBu	1
SmLINC117610-IBu	2
SmLINC117612-IBu	4
SmLINC117617-IBu	8
SmLINC117626-IBu	5
SmLINC117649-IBu	3
SmLINC117651-IBu	5
SmLINC117652-IBu	3
SmLINC117653-IBu	5
SmLINC117680-IBu	1
SmLINC117691-IBu	3
SmLINC117692-IBu	3
SmLINC117695-IBu	3
SmLINC117697-IBu	1
SmLINC117716-IBu	1
SmLINC117717-IBu	1
SmLINC117718-IBu	1
SmLINC117719-IBu	1
SmLINC117734-IBu	2
SmLINC117744-IBu	1
SmLINC117768-IBu	1
SmLINC117770-IBu	8
SmLINC117776-IBu	15
SmLINC117777-IBu	18
SmLINC117778-IBu	3
SmLINC117779-IBu	18
SmLINC117781-IBu	12
SmLINC117786-IBu	3
SmLINC117787-IBu	3
SmLINC117788-IBu	3
SmLINC117789-IBu	3
SmLINC117790-IBu	3
SmLINC117797-IBu	1
SmLINC117800-IBu	1
SmLINC117810-IBu	2
SmLINC117811-IBu	1
SmLINC117812-IBu	3
SmLINC117853-IBu	4
SmLINC117855-IBu	3
SmLINC117856-IBu	3
SmLINC117869-IBu	1
SmLINC117871-IBu	4
SmLINC117948-IBu	5
SmLINC117949-IBu	1
SmLINC117951-IBu	1
SmLINC117958-IBu	1
SmLINC117992-IBu	31
SmLINC117993-IBu	13
SmLINC118081-IBu	5
SmLINC118167-IBu	11
SmLINC118173-IBu	1
SmLINC118252-IBu	2
SmLINC118253-IBu	3
SmLINC118272-IBu	1
SmLINC118314-IBu	7
SmLINC118351-IBu	1
SmLINC118384-IBu	4
SmLINC118621-IBu	3
SmLINC118666-IBu	2
SmLINC118711-IBu	1
SmLINC118907-IBu	6
SmLINC118930-IBu	1
SmLINC118992-IBu	1
SmLINC119021-IBu	1
SmLINC119064-IBu	2
SmLINC119081-IBu	2
SmLINC119096-IBu	10
SmLINC119097-IBu	3
SmLINC119098-IBu	3
SmLINC119107-IBu	1
SmLINC119114-IBu	4
SmLINC119115-IBu	3
SmLINC119121-IBu	4
SmLINC119125-IBu	1
SmLINC119139-IBu	1
SmLINC119206-IBu	7
SmLINC119217-IBu	2
SmLINC119227-IBu	2
SmLINC119228-IBu	11
SmLINC119251-IBu	1
SmLINC119285-IBu	7
SmLINC119286-IBu	10
SmLINC119287-IBu	10
SmLINC119288-IBu	2
SmLINC119291-IBu	2
SmLINC119295-IBu	6
SmLINC119326-IBu	9
SmLINC119372-IBu	10
SmLINC119373-IBu	3
SmLINC119374-IBu	11
SmLINC119375-IBu	8
SmLINC119376-IBu	5
SmLINC119377-IBu	30
SmLINC119378-IBu	2
SmLINC119392-IBu	8
SmLINC119393-IBu	5
SmLINC119394-IBu	3
SmLINC119395-IBu	15
SmLINC119396-IBu	10
SmLINC119397-IBu	14
SmLINC119398-IBu	15
SmLINC119399-IBu	15
SmLINC119400-IBu	4
SmLINC119401-IBu	15
SmLINC119402-IBu	3
SmLINC119403-IBu	3
SmLINC119404-IBu	3
SmLINC119405-IBu	3
SmLINC119443-IBu	4
SmLINC119446-IBu	3
SmLINC119460-IBu	3
SmLINC119461-IBu	3
SmLINC119462-IBu	3
SmLINC119463-IBu	3
SmLINC119464-IBu	3
SmLINC119476-IBu	2
SmLINC119477-IBu	2
SmLINC119478-IBu	2
SmLINC119479-IBu	2
SmLINC119481-IBu	2
SmLINC119482-IBu	8
SmLINC119483-IBu	2
SmLINC119492-IBu	7
SmLINC119493-IBu	7
SmLINC119503-IBu	1
SmLINC119537-IBu	2
SmLINC119539-IBu	2
SmLINC119540-IBu	7
SmLINC119541-IBu	7
SmLINC119542-IBu	7
SmLINC119567-IBu	18
SmLINC119568-IBu	1
SmLINC119571-IBu	4
SmLINC119637-IBu	4
SmLINC119638-IBu	8
SmLINC119658-IBu	1
SmLINC119660-IBu	4
SmLINC119661-IBu	2
SmLINC119676-IBu	1
SmLINC119706-IBu	6
SmLINC119713-IBu	10
SmLINC119714-IBu	10
SmLINC119715-IBu	9
SmLINC119717-IBu	4
SmLINC119824-IBu	10
SmLINC119826-IBu	3
SmLINC119827-IBu	18
SmLINC119883-IBu	8
SmLINC119915-IBu	2
SmLINC119921-IBu	3
SmLINC119922-IBu	1
SmLINC119997-IBu	4
SmLINC119998-IBu	8
SmLINC120003-IBu	10
SmLINC120016-IBu	1
SmLINC120017-IBu	1
SmLINC120018-IBu	3
SmLINC120019-IBu	1
SmLINC120020-IBu	1
SmLINC120021-IBu	3
SmLINC120022-IBu	1
SmLINC120023-IBu	3
SmLINC120025-IBu	3
SmLINC120027-IBu	3
SmLINC120030-IBu	3
SmLINC120032-IBu	3
SmLINC120034-IBu	3
SmLINC120035-IBu	2
SmLINC120036-IBu	3
SmLINC120037-IBu	2
SmLINC120043-IBu	2
SmLINC120076-IBu	2
SmLINC120078-IBu	2
SmLINC120080-IBu	2
SmLINC120081-IBu	2
SmLINC120084-IBu	2
SmLINC120104-IBu	1
SmLINC120113-IBu	6
SmLINC120143-IBu	2
SmLINC120146-IBu	2
SmLINC120149-IBu	2
SmLINC120170-IBu	2
SmLINC120179-IBu	4
SmLINC120180-IBu	1
SmLINC120181-IBu	2
SmLINC120188-IBu	2
SmLINC120267-IBu	4
SmLINC120268-IBu	4
SmLINC120269-IBu	3
SmLINC120270-IBu	4
SmLINC120271-IBu	3
SmLINC120277-IBu	4
SmLINC120278-IBu	1
SmLINC120279-IBu	5
SmLINC120280-IBu	4
SmLINC120282-IBu	3
SmLINC120289-IBu	3
SmLINC120327-IBu	17
SmLINC120412-IBu	1
SmLINC120414-IBu	1
SmLINC120415-IBu	25
SmLINC120482-IBu	4
SmLINC120571-IBu	1
SmLINC120597-IBu	2
SmLINC120606-IBu	3
SmLINC120747-IBu	1
SmLINC120749-IBu	7
SmLINC120750-IBu	1
SmLINC120759-IBu	1
SmLINC120826-IBu	1
SmLINC120835-IBu	1
SmLINC120836-IBu	10
SmLINC120838-IBu	4
SmLINC120839-IBu	4
SmLINC120840-IBu	4
SmLINC120845-IBu	10
SmLINC120846-IBu	10
SmLINC120847-IBu	10
SmLINC120848-IBu	10
SmLINC120849-IBu	10
SmLINC120850-IBu	5
SmLINC120851-IBu	5
SmLINC120852-IBu	12
SmLINC120853-IBu	12
SmLINC120854-IBu	1
SmLINC120856-IBu	1
SmLINC120857-IBu	1
SmLINC120858-IBu	1
SmLINC120873-IBu	5
SmLINC120900-IBu	4
SmLINC120901-IBu	3
SmLINC120979-IBu	1
SmLINC120981-IBu	1
SmLINC121041-IBu	2
SmLINC121137-IBu	3
SmLINC121138-IBu	4
SmLINC121139-IBu	1
SmLINC121194-IBu	2
SmLINC121198-IBu	1
SmLINC121199-IBu	3
SmLINC121201-IBu	10
SmLINC121202-IBu	10
SmLINC121204-IBu	10
SmLINC121205-IBu	3
SmLINC121206-IBu	8
SmLINC121207-IBu	5
SmLINC121213-IBu	1
SmLINC121214-IBu	1
SmLINC121216-IBu	1
SmLINC121218-IBu	1
SmLINC121219-IBu	1
SmLINC121220-IBu	1
SmLINC121305-IBu	3
SmLINC121307-IBu	2
SmLINC121308-IBu	3
SmLINC121309-IBu	3
SmLINC121311-IBu	2
SmLINC121362-IBu	3
SmLINC121363-IBu	4
SmLINC121364-IBu	4
SmLINC121365-IBu	5
SmLINC121368-IBu	11
SmLINC121378-IBu	3
SmLINC121380-IBu	3
SmLINC121382-IBu	2
SmLINC121383-IBu	1
SmLINC121384-IBu	2
SmLINC121385-IBu	1
SmLINC121386-IBu	2
SmLINC121387-IBu	3
SmLINC121388-IBu	10
SmLINC121389-IBu	5
SmLINC121390-IBu	10
SmLINC121392-IBu	5
SmLINC121393-IBu	8
SmLINC121394-IBu	4
SmLINC121395-IBu	4
SmLINC121396-IBu	3
SmLINC121397-IBu	4
SmLINC121398-IBu	2
SmLINC121452-IBu	4
SmLINC121484-IBu	4
SmLINC121545-IBu	2
SmLINC121546-IBu	2
SmLINC121547-IBu	2
SmLINC121548-IBu	2
SmLINC121557-IBu	1
SmLINC121598-IBu	5
SmLINC121607-IBu	7
SmLINC121608-IBu	15
SmLINC121609-IBu	4
SmLINC121610-IBu	9
SmLINC121611-IBu	11
SmLINC121612-IBu	11
SmLINC121613-IBu	15
SmLINC121615-IBu	11
SmLINC121617-IBu	2
SmLINC121618-IBu	2
SmLINC121619-IBu	2
SmLINC121620-IBu	2
SmLINC121621-IBu	2
SmLINC121622-IBu	2
SmLINC121623-IBu	2
SmLINC121624-IBu	2
SmLINC121625-IBu	2
SmLINC121626-IBu	2
SmLINC121627-IBu	2
SmLINC121639-IBu	1
SmLINC121657-IBu	1
SmLINC121667-IBu	2
SmLINC121668-IBu	2
SmLINC121669-IBu	2
SmLINC121702-IBu	2
SmLINC121711-IBu	1
SmLINC121712-IBu	1
SmLINC121713-IBu	1
SmLINC121714-IBu	1
SmLINC121715-IBu	1
SmLINC121716-IBu	1
SmLINC121717-IBu	1
SmLINC121745-IBu	12
SmLINC121746-IBu	12
SmLINC121747-IBu	4
SmLINC121748-IBu	3
SmLINC121749-IBu	4
SmLINC121754-IBu	2
SmLINC121802-IBu	10
SmLINC121803-IBu	10
SmLINC121804-IBu	4
SmLINC121805-IBu	6
SmLINC121806-IBu	5
SmLINC121808-IBu	4
SmLINC121809-IBu	5
SmLINC121810-IBu	3
SmLINC121828-IBu	4
SmLINC121829-IBu	1
SmLINC121830-IBu	3
SmLINC121836-IBu	3
SmLINC121837-IBu	4
SmLINC121840-IBu	2
SmLINC121844-IBu	1
SmLINC121860-IBu	7
SmLINC121861-IBu	7
SmLINC121864-IBu	1
SmLINC121865-IBu	1
SmLINC121867-IBu	4
SmLINC121869-IBu	2
SmLINC121872-IBu	1
SmLINC121876-IBu	3
SmLINC121877-IBu	5
SmLINC121878-IBu	1
SmLINC121879-IBu	1
SmLINC121880-IBu	1
SmLINC121881-IBu	24
SmLINC121882-IBu	2
SmLINC121883-IBu	16
SmLINC121885-IBu	4
SmLINC121887-IBu	6
SmLINC121900-IBu	5
SmLINC121914-IBu	1
SmLINC121924-IBu	1
SmLINC121945-IBu	1
SmLINC121949-IBu	1
SmLINC121950-IBu	7
SmLINC121951-IBu	4
SmLINC121952-IBu	3
SmLINC122013-IBu	12
SmLINC122014-IBu	6
SmLINC122016-IBu	2
SmLINC122017-IBu	6
SmLINC122018-IBu	2
SmLINC122019-IBu	2
SmLINC122020-IBu	2
SmLINC122021-IBu	2
SmLINC122038-IBu	1
SmLINC122052-IBu	3
SmLINC122053-IBu	2
SmLINC122065-IBu	1
SmLINC122086-IBu	7
SmLINC122088-IBu	15
SmLINC122089-IBu	9
SmLINC122090-IBu	15
SmLINC122091-IBu	15
SmLINC122092-IBu	7
SmLINC122093-IBu	7
SmLINC122112-IBu	2
SmLINC122129-IBu	2
SmLINC122141-IBu	5
SmLINC122142-IBu	5
SmLINC122144-IBu	1
SmLINC122145-IBu	1
SmLINC122152-IBu	2
SmLINC122153-IBu	12
SmLINC122155-IBu	7
SmLINC122156-IBu	12
SmLINC122157-IBu	9
SmLINC122158-IBu	1
SmLINC122159-IBu	9
SmLINC122196-IBu	9
SmLINC122197-IBu	11
SmLINC122199-IBu	13
SmLINC122205-IBu	2
SmLINC122206-IBu	2
SmLINC122207-IBu	2
SmLINC122208-IBu	2
SmLINC122209-IBu	2
SmLINC122212-IBu	5
SmLINC122213-IBu	4
SmLINC122214-IBu	4
SmLINC122229-IBu	2
SmLINC122287-IBu	2
SmLINC122328-IBu	5
SmLINC122329-IBu	5
SmLINC122331-IBu	11
SmLINC122332-IBu	10
SmLINC122333-IBu	11
SmLINC122366-IBu	2
SmLINC122367-IBu	1
SmLINC122368-IBu	2
SmLINC122369-IBu	1
SmLINC122370-IBu	1
SmLINC122381-IBu	2
SmLINC122388-IBu	1
SmLINC122517-IBu	2
SmLINC122521-IBu	1
SmLINC122550-IBu	1
SmLINC122563-IBu	4
SmLINC122627-IBu	1
SmLINC122630-IBu	4
SmLINC122637-IBu	1
SmLINC122641-IBu	2
SmLINC122662-IBu	5
SmLINC122663-IBu	1
SmLINC122699-IBu	2
SmLINC122700-IBu	2
SmLINC122701-IBu	2
SmLINC122702-IBu	2
SmLINC122704-IBu	2
SmLINC122705-IBu	2
SmLINC122706-IBu	5
SmLINC122707-IBu	5
SmLINC122708-IBu	2
SmLINC122709-IBu	2
SmLINC122710-IBu	2
SmLINC122711-IBu	2
SmLINC122713-IBu	6
SmLINC122750-IBu	4
SmLINC122751-IBu	8
SmLINC122752-IBu	2
SmLINC122753-IBu	9
SmLINC122756-IBu	5
SmLINC122757-IBu	6
SmLINC122758-IBu	14
SmLINC122759-IBu	1
SmLINC122760-IBu	4
SmLINC122761-IBu	4
SmLINC122768-IBu	1
SmLINC122821-IBu	2
SmLINC122841-IBu	1
SmLINC122851-IBu	1
SmLINC122878-IBu	2
SmLINC122883-IBu	1
SmLINC122884-IBu	1
SmLINC122885-IBu	2
SmLINC122887-IBu	2
SmLINC122889-IBu	2
SmLINC122890-IBu	1
SmLINC122891-IBu	2
SmLINC122892-IBu	2
SmLINC122895-IBu	2
SmLINC122896-IBu	2
SmLINC122897-IBu	2
SmLINC122898-IBu	2
SmLINC122899-IBu	2
SmLINC122902-IBu	2
SmLINC122903-IBu	2
SmLINC122904-IBu	2
SmLINC122905-IBu	2
SmLINC122906-IBu	3
SmLINC122907-IBu	2
SmLINC122908-IBu	2
SmLINC122909-IBu	2
SmLINC122910-IBu	3
SmLINC122911-IBu	2
SmLINC122912-IBu	2
SmLINC122913-IBu	3
SmLINC122929-IBu	2
SmLINC122955-IBu	1
SmLINC122956-IBu	1
SmLINC122979-IBu	2
SmLINC122980-IBu	2
SmLINC123029-IBu	1
SmLINC123030-IBu	11
SmLINC123031-IBu	2
SmLINC123076-IBu	3
SmLINC123080-IBu	1
SmLINC123081-IBu	1
SmLINC123088-IBu	2
SmLINC123089-IBu	13
SmLINC123090-IBu	2
SmLINC123091-IBu	1
SmLINC123092-IBu	13
SmLINC123093-IBu	12
SmLINC123097-IBu	2
SmLINC123116-IBu	3
SmLINC123125-IBu	1
SmLINC123137-IBu	3
SmLINC123138-IBu	6
SmLINC123139-IBu	6
SmLINC123204-IBu	24
SmLINC123205-IBu	3
SmLINC123206-IBu	35
SmLINC123207-IBu	3
SmLINC123208-IBu	2
SmLINC123269-IBu	1
SmLINC123301-IBu	2
SmLINC123302-IBu	11
SmLINC123315-IBu	6
SmLINC123318-IBu	2
SmLINC123333-IBu	2
SmLINC123334-IBu	5
SmLINC123335-IBu	1
SmLINC123365-IBu	2
SmLINC123366-IBu	2
SmLINC123367-IBu	7
SmLINC123454-IBu	10
SmLINC123455-IBu	2
SmLINC123474-IBu	17
SmLINC123495-IBu	4
SmLINC123497-IBu	4
SmLINC123498-IBu	2
SmLINC123504-IBu	2
SmLINC123552-IBu	6
SmLINC123555-IBu	3
SmLINC123687-IBu	1
SmLINC123742-IBu	1
SmLINC123744-IBu	1
SmLINC123745-IBu	1
SmLINC123798-IBu	1
SmLINC123810-IBu	1
SmLINC123818-IBu	8
SmLINC123885-IBu	4
SmLINC123890-IBu	2
SmLINC123892-IBu	2
SmLINC123894-IBu	6
SmLINC123895-IBu	3
SmLINC123897-IBu	1
SmLINC123898-IBu	1
SmLINC123899-IBu	2
SmLINC123918-IBu	1
SmLINC123919-IBu	2
SmLINC123950-IBu	2
SmLINC123951-IBu	2
SmLINC123967-IBu	8
SmLINC123968-IBu	16
SmLINC123969-IBu	1
SmLINC124024-IBu	20
SmLINC124025-IBu	15
SmLINC124026-IBu	9
SmLINC124061-IBu	1
SmLINC124062-IBu	2
SmLINC124081-IBu	3
SmLINC124091-IBu	6
SmLINC124190-IBu	7
SmLINC124284-IBu	3
SmLINC124320-IBu	6
SmLINC124321-IBu	2
SmLINC124322-IBu	2
SmLINC124323-IBu	2
SmLINC124324-IBu	7
SmLINC124325-IBu	2
SmLINC124398-IBu	5
SmLINC124399-IBu	3
SmLINC124464-IBu	1
SmLINC124466-IBu	16
SmLINC124467-IBu	1
SmLINC124468-IBu	7
SmLINC124469-IBu	2
SmLINC124471-IBu	2
SmLINC124472-IBu	2
SmLINC124600-IBu	2
SmLINC124601-IBu	6
SmLINC124761-IBu	1
SmLINC124763-IBu	1
SmLINC124764-IBu	4
SmLINC124765-IBu	3
SmLINC124767-IBu	8
SmLINC124802-IBu	1
SmLINC124803-IBu	1
SmLINC124804-IBu	1
SmLINC124825-IBu	1
SmLINC124826-IBu	6
SmLINC124827-IBu	9
SmLINC124828-IBu	12
SmLINC124846-IBu	2
SmLINC124847-IBu	2
SmLINC124946-IBu	4
SmLINC124947-IBu	1
SmLINC124949-IBu	1
SmLINC124951-IBu	2
SmLINC124956-IBu	2
SmLINC124967-IBu	1
SmLINC124969-IBu	1
SmLINC124973-IBu	1
SmLINC124974-IBu	1
SmLINC124977-IBu	4
SmLINC125031-IBu	6
SmLINC125033-IBu	2
SmLINC125043-IBu	2
SmLINC125066-IBu	2
SmLINC125073-IBu	2
SmLINC125074-IBu	4
SmLINC125097-IBu	3
SmLINC125102-IBu	23
SmLINC125103-IBu	12
SmLINC125104-IBu	12
SmLINC125105-IBu	1
SmLINC125110-IBu	22
SmLINC125111-IBu	22
SmLINC125112-IBu	18
SmLINC125113-IBu	22
SmLINC125114-IBu	18
SmLINC125115-IBu	18
SmLINC125116-IBu	18
SmLINC125121-IBu	1
SmLINC125122-IBu	1
SmLINC125123-IBu	1
SmLINC125124-IBu	1
SmLINC125126-IBu	2
SmLINC125129-IBu	1
SmLINC125157-IBu	1
SmLINC125168-IBu	7
SmLINC125171-IBu	1
SmLINC125172-IBu	1
SmLINC125173-IBu	1
SmLINC125174-IBu	3
SmLINC125182-IBu	1
SmLINC125194-IBu	1
SmLINC125195-IBu	3
SmLINC125242-IBu	4
SmLINC125257-IBu	2
SmLINC125258-IBu	3
SmLINC125260-IBu	6
SmLINC125267-IBu	8
SmLINC125268-IBu	5
SmLINC125271-IBu	11
SmLINC125272-IBu	7
SmLINC125273-IBu	7
SmLINC125274-IBu	9
SmLINC125275-IBu	7
SmLINC125276-IBu	2
SmLINC125277-IBu	3
SmLINC125278-IBu	1
SmLINC125279-IBu	5
SmLINC125294-IBu	3
SmLINC125295-IBu	3
SmLINC125296-IBu	5
SmLINC125299-IBu	3
SmLINC125335-IBu	1
SmLINC125379-IBu	1
SmLINC125385-IBu	2
SmLINC125387-IBu	1
SmLINC125388-IBu	4
SmLINC125389-IBu	1
SmLINC125390-IBu	11
SmLINC125405-IBu	4
SmLINC125406-IBu	6
SmLINC125414-IBu	1
SmLINC125415-IBu	1
SmLINC125489-IBu	5
SmLINC125490-IBu	1
SmLINC125497-IBu	9
SmLINC125504-IBu	2
SmLINC125507-IBu	2
SmLINC125509-IBu	7
SmLINC125535-IBu	1
[truncated: 11,483 more rows]
